# Supplementary material for: Violent actions against children
Source: Data Brief. 2017 May 2;12:480–4. doi: 10.1016/j.dib.2017.04.026 (PMC5423304; doi:10.1016/j.dib.2017.04.026)
Supplement: Supplementary file 2 — Supplementary material [file mmc2.xlsx]

## Sheet: Skeleton Joints Data
Action	Frame No	P1_ID	P1_HIP_CENTER_X	P1_HIP_CENTER_Y	P1_HIP_CENTER_Z	P1_SPINE_X	P1_SPINE_Y	P1_SPINE_Z	P1_SHOULDER_CENTER_X	P1_SHOULDER_CENTER_Y	P1_SHOULDER_CENTER_Z	P1_HEAD_X	P1_HEAD_Y	P1_HEAD_Z	P1_SHOULDER_LEFT_X	P1_SHOULDER_LEFT_Y	P1_SHOULDER_LEFT_Z	P1_ELBOW_LEFT_X	P1_ELBOW_LEFT_Y	P1_ELBOW_LEFT_Z	P1_WRIST_LEFT_X	P1_WRIST_LEFT_Y	P1_WRIST_LEFT_Z	P1_HAND_LEFT_X	P1_HAND_LEFT_Y	P1_HAND_LEFT_Z	P1_SHOULDER_RIGHT_X	P1_SHOULDER_RIGHT_Y	P1_SHOULDER_RIGHT_Z	P1_ELBOW_RIGHT_X	P1_ELBOW_RIGHT_Y	P1_ELBOW_RIGHT_Z	P1_WRIST_RIGHT_X	P1_WRIST_RIGHT_Y	P1_WRIST_RIGHT_Z	P1_HAND_RIGHT_X	P1_HAND_RIGHT_Y	P1_HAND_RIGHT_Z	P1_HIP_LEFT_X	P1_HIP_LEFT_Y	P1_HIP_LEFT_Z	P1_KNEE_LEFT_X	P1_KNEE_LEFT_Y	P1_KNEE_LEFT_Z	P1_ANKLE_LEFT_X	P1_ANKLE_LEFT_Y	P1_ANKLE_LEFT_Z	P1_FOOT_LEFT_X	P1_FOOT_LEFT_Y
	729	0	-0.0250544	-0.0645072	2.37894	-0.0381532	-0.0185127	2.39058	-0.0685555	0.220461	2.38241	-0.07085	0.362296	2.3407	-0.164409	0.13332	2.34556	-0.189553	-0.0459088	2.33248	-0.180109	-0.187835	2.32108	-0.182642	-0.232249	2.31969	0.0403396	0.136138	2.42989	0.101661	-0.0160054	2.47505	0.171211	-0.137351	2.48232	0.191042	-0.175442	2.48949	-0.0701498	-0.114681	2.35874	-0.018074	-0.382658	2.4521	-0.060981	-0.623751	2.53123	-0.0354803	-0.651183
	730	0	-0.024799	-0.0595788	2.37749	-0.0382485	-0.0140723	2.38981	-0.0691854	0.223073	2.38204	-0.071238	0.362923	2.33936	-0.165372	0.135966	2.34546	-0.190987	-0.0422448	2.33283	-0.180174	-0.184631	2.32133	-0.182547	-0.22861	2.31996	0.0400176	0.139095	2.43013	0.106907	-0.0135148	2.48065	0.177307	-0.135068	2.48218	0.197442	-0.171777	2.48882	-0.0701307	-0.11018	2.35732	-0.0198218	-0.375792	2.44795	-0.0613091	-0.620853	2.52955	-0.0414661	-0.653394
	732	0	-0.0246292	-0.056121	2.37642	-0.0383061	-0.0110094	2.38923	-0.0695547	0.224988	2.38167	-0.0716835	0.363455	2.33785	-0.165953	0.137805	2.34528	-0.19199	-0.0396526	2.33306	-0.180211	-0.182354	2.32147	-0.182409	-0.221904	2.32001	0.0397934	0.141142	2.43009	0.108394	-0.0125614	2.48156	0.173175	-0.137403	2.47827	0.193103	-0.173398	2.48327	-0.0699483	-0.107285	2.35629	-0.0209602	-0.371902	2.44556	-0.0613755	-0.61823	2.52801	-0.042357	-0.654197
	733	0	-0.024561	-0.0541806	2.37564	-0.0383158	-0.00905559	2.38866	-0.06983	0.226392	2.38133	-0.0721903	0.363835	2.33655	-0.166186	0.13896	2.34498	-0.1927	-0.0377844	2.33321	-0.180238	-0.180701	2.32156	-0.182263	-0.216885	2.31993	0.0396274	0.142526	2.42985	0.1071	-0.0128541	2.47925	0.165572	-0.141308	2.47355	0.18035	-0.169866	2.47535	-0.0695213	-0.10604	2.35582	-0.0225047	-0.369702	2.44407	-0.0612603	-0.616286	2.52681	-0.043889	-0.655223
	734	0	-0.0245545	-0.0532957	2.37512	-0.0382775	-0.00792746	2.38812	-0.0700293	0.227474	2.38103	-0.0725616	0.36418	2.33543	-0.166137	0.139574	2.3446	-0.193215	-0.0364153	2.33331	-0.180244	-0.179478	2.32158	-0.18211	-0.21312	2.31979	0.0395119	0.143383	2.42943	0.104278	-0.0138169	2.47522	0.157131	-0.14543	2.46881	0.168747	-0.167979	2.46881	-0.0689839	-0.105876	2.35571	-0.024269	-0.368932	2.44335	-0.0610856	-0.614785	2.52583	-0.0422663	-0.655525
	735	0	-0.0246235	-0.0534256	2.37483	-0.0382107	-0.00757346	2.38758	-0.0701881	0.228331	2.38075	-0.0729848	0.364515	2.33446	-0.165843	0.139763	2.34417	-0.193589	-0.0354066	2.33336	-0.180238	-0.178582	2.32156	-0.181984	-0.210374	2.31964	0.0392999	0.143837	2.42859	0.100984	-0.0149723	2.47084	0.149875	-0.148845	2.46499	0.159637	-0.167057	2.46383	-0.0684401	-0.10649	2.35585	-0.0260449	-0.369207	2.44321	-0.060755	-0.613359	2.52478	-0.0333881	-0.652178
	736	0	-0.0247377	-0.0540733	2.37469	-0.0381319	-0.00771203	2.38709	-0.0703029	0.228985	2.38052	-0.0732943	0.364787	2.33363	-0.165453	0.139664	2.34375	-0.193855	-0.0346628	2.33338	-0.180222	-0.177933	2.3215	-0.181882	-0.20836	2.31952	0.0391249	0.143948	2.42766	0.097785	-0.0159879	2.4666	0.143707	-0.151455	2.46235	0.152933	-0.166771	2.46048	-0.0679549	-0.107511	2.35609	-0.0276517	-0.370057	2.44342	-0.0598046	-0.612306	2.52396	-0.0323114	-0.652014
	737	0	-0.0248767	-0.0550733	2.37467	-0.0380447	-0.00821931	2.38667	-0.0703891	0.229467	2.38033	-0.0734921	0.364939	2.33309	-0.165031	0.139376	2.34335	-0.194032	-0.0341218	2.33336	-0.180198	-0.177476	2.32141	-0.181799	-0.206869	2.31941	0.0389433	0.14343	2.42628	0.095119	-0.0168732	2.46314	0.139105	-0.153397	2.46053	0.14806	-0.166747	2.45814	-0.0675458	-0.108731	2.35639	-0.0289697	-0.37114	2.4438	-0.0589593	-0.611546	2.52333	-0.0306135	-0.651903
	738	0	-0.0250374	-0.055816	2.37463	-0.0380082	-0.00865742	2.38629	-0.0704579	0.229851	2.38015	-0.0736424	0.365073	2.33264	-0.164554	0.139054	2.343	-0.194139	-0.0337406	2.33331	-0.180165	-0.177169	2.32129	-0.181732	-0.205775	2.31932	0.0388272	0.142898	2.42519	0.0929845	-0.0175733	2.46041	0.135672	-0.154828	2.45912	0.144536	-0.166821	2.45643	-0.067255	-0.109555	2.35655	-0.0300367	-0.372376	2.44428	-0.0583158	-0.611003	2.52285	-0.0289587	-0.651672
Adult_standing_and_kid_standing	739	0	-0.0251672	-0.0564221	2.37461	-0.0379831	-0.00906131	2.38597	-0.0705229	0.230164	2.37998	-0.0737719	0.365187	2.33224	-0.164094	0.138693	2.34268	-0.194187	-0.0334837	2.33321	-0.180126	-0.176975	2.32116	-0.181677	-0.204958	2.31923	0.0387969	0.142506	2.42448	0.0912757	-0.0181062	2.45828	0.133154	-0.155826	2.45826	0.141972	-0.166964	2.45522	-0.067013	-0.110254	2.35668	-0.0308645	-0.373576	2.44475	-0.0579156	-0.610629	2.52266	-0.0245015	-0.649677
	748	0	-0.0252671	-0.056849	2.37466	-0.0379579	-0.0093623	2.38573	-0.070583	0.230386	2.3798	-0.0738586	0.365275	2.33183	-0.163781	0.138253	2.34236	-0.194198	-0.0333477	2.33311	-0.180104	-0.176934	2.32096	-0.181641	-0.204391	2.31918	0.0390355	0.141951	2.42411	0.090019	-0.018726	2.45677	0.131376	-0.156753	2.45768	0.140057	-0.16721	2.45442	-0.0667925	-0.110759	2.35689	-0.0314614	-0.374542	2.44506	-0.0575473	-0.610425	2.52245	-0.0234171	-0.64955
	749	0	-0.02533	-0.0571826	2.37477	-0.0379179	-0.00959997	2.38556	-0.0706217	0.230544	2.37966	-0.0739442	0.365347	2.3315	-0.163516	0.137848	2.34209	-0.194171	-0.0333103	2.33297	-0.18007	-0.176989	2.32075	-0.1816	-0.204002	2.31911	0.0393159	0.141361	2.42387	0.0891843	-0.0191458	2.45585	0.130049	-0.157487	2.45726	0.138625	-0.167479	2.45391	-0.0665763	-0.111159	2.35714	-0.0318732	-0.375426	2.44536	-0.0573284	-0.610268	2.52226	-0.0224385	-0.649274
	750	0	-0.0253701	-0.0574981	2.37491	-0.0378691	-0.00983577	2.38545	-0.0706542	0.230656	2.37954	-0.0739735	0.365384	2.3313	-0.163294	0.137507	2.34187	-0.194119	-0.0333278	2.33282	-0.180038	-0.177092	2.32055	-0.181561	-0.203737	2.31905	0.0395311	0.1408	2.42366	0.0885582	-0.0194995	2.4552	0.128372	-0.158392	2.45751	0.139128	-0.170632	2.45325	-0.0663173	-0.111517	2.35746	-0.0321414	-0.376376	2.44574	-0.0571589	-0.610181	2.52211	-0.0217988	-0.64913
	752	0	-0.0254099	-0.0577077	2.37502	-0.0378339	-0.0100013	2.38535	-0.0706756	0.23074	2.37944	-0.0739691	0.365433	2.33114	-0.163099	0.13722	2.3417	-0.194052	-0.0333807	2.33267	-0.180011	-0.177228	2.32034	-0.181532	-0.203572	2.319	0.0397345	0.140436	2.42359	0.0880781	-0.0197642	2.45471	0.127349	-0.158995	2.4572	0.139192	-0.175835	2.45372	-0.0661204	-0.111765	2.35773	-0.0321589	-0.377483	2.44623	-0.0568897	-0.61072	2.52211	-0.0236265	-0.65194
	753	0	-0.0254547	-0.0578554	2.3751	-0.0378117	-0.0101263	2.38526	-0.0706838	0.230807	2.37933	-0.0739681	0.365497	2.33101	-0.162914	0.137004	2.34156	-0.193975	-0.0334613	2.33251	-0.179992	-0.177382	2.32016	-0.181504	-0.20349	2.31895	0.039871	0.140168	2.42353	0.087709	-0.0199815	2.45434	0.126631	-0.159439	2.45698	0.13939	-0.18033	2.45437	-0.0659968	-0.111911	2.35791	-0.0321159	-0.378386	2.44663	-0.0566957	-0.611274	2.52219	-0.0236629	-0.652837
	754	0	-0.0254989	-0.0579773	2.37517	-0.0377951	-0.0102372	2.38519	-0.0706931	0.230855	2.37922	-0.0739376	0.365567	2.33089	-0.162755	0.13682	2.34145	-0.19389	-0.0335583	2.33237	-0.179981	-0.177546	2.32	-0.181482	-0.203473	2.31892	0.0399578	0.139919	2.42343	0.0874268	-0.0201568	2.45409	0.126083	-0.159792	2.45681	0.139636	-0.183929	2.45492	-0.0659014	-0.112018	2.35806	-0.0320491	-0.379111	2.44696	-0.0565867	-0.611737	2.52227	-0.0236011	-0.65325
	757	0	-0.0255427	-0.0580761	2.37523	-0.0377836	-0.0103358	2.38512	-0.0707009	0.230888	2.37912	-0.073938	0.365596	2.33082	-0.162602	0.136637	2.34137	-0.193812	-0.0336511	2.33223	-0.179972	-0.177701	2.31987	-0.18146	-0.203576	2.31887	0.0400034	0.139669	2.42334	0.0872129	-0.0203052	2.45389	0.125686	-0.160083	2.45664	0.13934	-0.184736	2.45524	-0.0658313	-0.112096	2.35817	-0.031959	-0.379741	2.44726	-0.0565303	-0.611959	2.52228	-0.0231511	-0.653119
	758	0	-0.025584	-0.0581624	2.37528	-0.0377741	-0.010433	2.38505	-0.070709	0.230875	2.37903	-0.0739282	0.36559	2.33075	-0.162465	0.136459	2.3413	-0.193736	-0.0337473	2.3321	-0.179963	-0.177853	2.31975	-0.181441	-0.203722	2.31883	0.0400343	0.139436	2.42326	0.0870505	-0.0204656	2.45377	0.125372	-0.160369	2.45649	0.139087	-0.185333	2.45563	-0.0657735	-0.112161	2.35828	-0.0319262	-0.380227	2.44749	-0.0564902	-0.612151	2.5223	-0.0230035	-0.65322
	760	0	-0.025623	-0.0582407	2.37534	-0.0377657	-0.0105273	2.385	-0.0707201	0.230838	2.37893	-0.0738971	0.365539	2.33067	-0.162339	0.136298	2.34124	-0.193661	-0.0338493	2.33198	-0.179954	-0.178012	2.31965	-0.181422	-0.203899	2.31878	0.0400524	0.13922	2.42318	0.0869023	-0.0206318	2.45364	0.125113	-0.160647	2.45631	0.138596	-0.185094	2.45626	-0.0657213	-0.112214	2.35839	-0.0318586	-0.380296	2.4475	-0.056399	-0.612066	2.52226	-0.0231326	-0.65322
Adult_standing_and_kid_standing	761	0	-0.0256585	-0.0583079	2.37538	-0.0377585	-0.0106146	2.38494	-0.0707327	0.230793	2.37883	-0.0738779	0.365505	2.33061	-0.162207	0.136129	2.34119	-0.193592	-0.0339471	2.33187	-0.179955	-0.178164	2.31957	-0.181405	-0.2041	2.31874	0.0400322	0.139017	2.42308	0.0867836	-0.0207848	2.45353	0.124918	-0.160905	2.45611	0.138109	-0.184584	2.45686	-0.0656778	-0.112254	2.35849	-0.0318001	-0.380273	2.44747	-0.0563128	-0.611927	2.52223	-0.023259	-0.653147
	769	0	-0.0257046	-0.0583871	2.37543	-0.0377613	-0.0107281	2.38489	-0.0707708	0.230597	2.37873	-0.0735396	0.364842	2.33035	-0.162131	0.135936	2.34114	-0.193523	-0.0340715	2.33177	-0.179952	-0.178366	2.31948	-0.181396	-0.204264	2.31872	0.0399623	0.138745	2.42289	0.0867161	-0.0209562	2.45351	0.12509	-0.161136	2.45625	0.138552	-0.186653	2.45795	-0.0656386	-0.112324	2.3586	-0.0317844	-0.380363	2.44751	-0.0562199	-0.611894	2.5223	-0.0233331	-0.65313
	770	0	-0.0257489	-0.0584603	2.37548	-0.037766	-0.0108375	2.38485	-0.070809	0.23039	2.37864	-0.0732171	0.364195	2.33009	-0.162071	0.135753	2.3411	-0.193457	-0.0342147	2.33166	-0.179948	-0.178591	2.31941	-0.181386	-0.20443	2.3187	0.0398847	0.138492	2.42271	0.0866599	-0.0210919	2.4535	0.125027	-0.161335	2.4562	0.138417	-0.186751	2.45847	-0.0656046	-0.112389	2.35872	-0.0317755	-0.38044	2.44754	-0.0561836	-0.611896	2.52232	-0.0233757	-0.653109
	771	0	-0.0257907	-0.0585322	2.37552	-0.0377692	-0.0109537	2.38482	-0.0707911	0.230092	2.37863	-0.0729348	0.363582	2.32989	-0.162027	0.135585	2.34107	-0.193382	-0.0343842	2.33154	-0.179943	-0.178841	2.31933	-0.181367	-0.204675	2.31867	0.0397883	0.138246	2.4225	0.0866076	-0.0212171	2.45347	0.125145	-0.161657	2.45543	0.13868	-0.187787	2.45908	-0.0655734	-0.112458	2.35882	-0.0317693	-0.380502	2.44756	-0.056157	-0.611899	2.52234	-0.023439	-0.653045
	772	0	-0.0258328	-0.0586	2.37556	-0.0377759	-0.0110654	2.38479	-0.070766	0.229798	2.37863	-0.072675	0.362976	2.32974	-0.161994	0.135449	2.34104	-0.19331	-0.0345504	2.33142	-0.179937	-0.179084	2.31927	-0.181352	-0.204892	2.31864	0.0396945	0.138021	2.4223	0.08655	-0.0213329	2.45342	0.125195	-0.161834	2.45518	0.139095	-0.188871	2.45979	-0.0655484	-0.112522	2.35892	-0.0317651	-0.380561	2.44758	-0.0561433	-0.611907	2.52235	-0.0235598	-0.65292
	781	0	-0.0258758	-0.0586411	2.37559	-0.0377926	-0.0111313	2.38477	-0.0707725	0.229685	2.37859	-0.0726741	0.362835	2.32969	-0.161966	0.135337	2.34101	-0.193241	-0.034698	2.33127	-0.179917	-0.179304	2.31917	-0.18133	-0.205109	2.3186	0.0396388	0.137912	2.42221	0.0865185	-0.0213844	2.45341	0.125187	-0.161931	2.45506	0.138955	-0.188538	2.46011	-0.0655353	-0.112527	2.35899	-0.031746	-0.380614	2.4476	-0.0561228	-0.611911	2.52234	-0.0232916	-0.652399
	782	0	-0.0259178	-0.0586717	2.37561	-0.0378102	-0.0111849	2.38475	-0.0707746	0.229593	2.37854	-0.0726336	0.362721	2.32963	-0.161943	0.135239	2.34097	-0.193173	-0.0348404	2.33112	-0.179898	-0.179515	2.31908	-0.181307	-0.205314	2.31856	0.0396127	0.137834	2.42216	0.0864937	-0.021423	2.45342	0.1252	-0.162006	2.45493	0.138721	-0.187487	2.46003	-0.0655287	-0.112519	2.35904	-0.0317248	-0.380663	2.44762	-0.0561065	-0.611915	2.52233	-0.0231177	-0.651964
	783	0	-0.025952	-0.0586869	2.37563	-0.0378211	-0.0112198	2.38474	-0.0707723	0.22952	2.37849	-0.0726851	0.362669	2.32962	-0.161927	0.135153	2.34094	-0.193111	-0.0349659	2.331	-0.179888	-0.179705	2.319	-0.181288	-0.205491	2.31852	0.0396063	0.137772	2.42214	0.0864697	-0.0214602	2.45342	0.125222	-0.162073	2.45482	0.138408	-0.185973	2.45972	-0.0655204	-0.112487	2.3591	-0.0316982	-0.380721	2.44765	-0.0560884	-0.611915	2.52234	-0.0229445	-0.651608
	789	0	-0.0259935	-0.0587049	2.37565	-0.0378391	-0.0112539	2.38472	-0.0707818	0.229457	2.37843	-0.0727604	0.36262	2.32959	-0.161879	0.135063	2.3409	-0.193061	-0.0350494	2.33089	-0.179891	-0.179843	2.31893	-0.181273	-0.205678	2.31849	0.0395839	0.137739	2.42211	0.0864458	-0.0214886	2.45341	0.125234	-0.162116	2.45476	0.138183	-0.184865	2.4596	-0.0655218	-0.112454	2.35914	-0.0316911	-0.380738	2.44766	-0.0560181	-0.611812	2.52235	-0.022797	-0.651214
	790	0	-0.0260238	-0.0587162	2.37567	-0.0378485	-0.0112774	2.3847	-0.0707895	0.229406	2.37837	-0.0728541	0.362602	2.32956	-0.16183	0.13498	2.34087	-0.193017	-0.0351202	2.3308	-0.179892	-0.179963	2.31887	-0.18126	-0.205848	2.31846	0.0395704	0.137713	2.42209	0.0864195	-0.0215177	2.45339	0.12525	-0.16215	2.45472	0.137978	-0.183841	2.45947	-0.0655111	-0.112401	2.35919	-0.0316865	-0.380748	2.44766	-0.0559508	-0.611698	2.52235	-0.0226853	-0.650869
Adult_standing_and_kid_standing	791	0	-0.0260517	-0.0587237	2.3757	-0.0378568	-0.0112958	2.38469	-0.070796	0.229371	2.37831	-0.0729968	0.362621	2.32956	-0.161773	0.134907	2.34083	-0.192979	-0.0351784	2.33072	-0.179895	-0.180067	2.31881	-0.181247	-0.206019	2.31843	0.0395597	0.137696	2.42207	0.0863903	-0.0215399	2.45336	0.125516	-0.162129	2.45437	0.138343	-0.184335	2.45985	-0.065501	-0.112342	2.35923	-0.0316858	-0.380755	2.44766	-0.0559237	-0.611593	2.52235	-0.0225517	-0.650432
	796	0	-0.0260715	-0.0587265	2.37574	-0.0378595	-0.0113082	2.38468	-0.0708045	0.22935	2.37825	-0.0732805	0.362711	2.32964	-0.161738	0.134852	2.3408	-0.192943	-0.0352295	2.33064	-0.179898	-0.180162	2.31875	-0.181236	-0.206176	2.31841	0.0395546	0.137679	2.42206	0.0863757	-0.0215555	2.45336	0.12569	-0.162132	2.45415	0.13809	-0.183088	2.45946	-0.0654395	-0.112224	2.35936	-0.0317804	-0.380705	2.44764	-0.0554294	-0.611184	2.52255	-0.0232399	-0.650464
	797	0	-0.026093	-0.0587181	2.37578	-0.0378605	-0.0113142	2.38467	-0.0708127	0.229338	2.37819	-0.073656	0.362825	2.3297	-0.161712	0.134802	2.34078	-0.192911	-0.0352752	2.33057	-0.179902	-0.18025	2.31869	-0.181225	-0.206327	2.31839	0.0395066	0.137691	2.42201	0.0863632	-0.0215698	2.45336	0.125828	-0.162143	2.45397	0.137873	-0.182087	2.45926	-0.0653914	-0.112096	2.35945	-0.0318768	-0.380651	2.44762	-0.0550194	-0.610834	2.52272	-0.0235639	-0.650413
	800	0	-0.0261035	-0.058712	2.37583	-0.0378565	-0.0113186	2.38466	-0.0708382	0.229339	2.37812	-0.0740064	0.36295	2.32977	-0.161687	0.134768	2.34076	-0.192888	-0.0353116	2.33052	-0.179905	-0.180325	2.31865	-0.181218	-0.206461	2.31838	0.0394913	0.137692	2.42199	0.0863487	-0.0215878	2.45337	0.126099	-0.162141	2.45372	0.138601	-0.18345	2.4588	-0.0652969	-0.111965	2.3596	-0.0319179	-0.38064	2.44762	-0.0549211	-0.610684	2.52277	-0.0235436	-0.650141
	801	0	-0.0261126	-0.0587052	2.37588	-0.0378499	-0.0113206	2.38464	-0.0708648	0.229346	2.37806	-0.0743314	0.363106	2.32978	-0.16166	0.134739	2.34075	-0.192867	-0.0353498	2.33048	-0.179911	-0.180404	2.31861	-0.181211	-0.206588	2.31838	0.0394609	0.137704	2.42197	0.0863344	-0.0215979	2.45336	0.12627	-0.16213	2.45354	0.139324	-0.184805	2.4583	-0.0652042	-0.111837	2.35973	-0.0319519	-0.380636	2.44761	-0.0548525	-0.610567	2.52281	-0.0236577	-0.649977
	802	0	-0.0261227	-0.0587133	2.37593	-0.0378424	-0.0113313	2.38463	-0.0708901	0.229338	2.378	-0.0745272	0.362993	2.32963	-0.161632	0.134711	2.34073	-0.192849	-0.0353884	2.33044	-0.179919	-0.180486	2.31858	-0.181205	-0.206672	2.31838	0.0394287	0.137712	2.42194	0.0863254	-0.0216319	2.4534	0.126282	-0.162197	2.45356	0.140121	-0.186128	2.4578	-0.0651265	-0.111748	2.35985	-0.0319853	-0.380638	2.44761	-0.0548085	-0.610478	2.52283	-0.0238502	-0.649762
	803	0	-0.026133	-0.0587214	2.37598	-0.0378337	-0.0113425	2.3846	-0.0709161	0.229329	2.37794	-0.0746378	0.362922	2.32953	-0.161618	0.134687	2.34071	-0.192832	-0.0354232	2.33041	-0.17992	-0.180562	2.31855	-0.1812	-0.206725	2.31838	0.0394002	0.137717	2.42192	0.0863165	-0.0216589	2.45343	0.126305	-0.162237	2.45351	0.140632	-0.187519	2.45747	-0.0650624	-0.111673	2.35995	-0.0320131	-0.380556	2.44755	-0.0546834	-0.610255	2.52278	-0.0240097	-0.649641
	804	0	-0.0261433	-0.058729	2.37602	-0.037825	-0.0113543	2.38458	-0.0709214	0.22931	2.37791	-0.0747094	0.362839	2.32942	-0.161606	0.134665	2.34069	-0.192815	-0.0354599	2.33038	-0.179923	-0.180643	2.31852	-0.181198	-0.206768	2.31838	0.0393897	0.137718	2.42191	0.0863051	-0.0216849	2.45345	0.126334	-0.162275	2.45346	0.141186	-0.188714	2.45721	-0.0650184	-0.111616	2.36002	-0.0320407	-0.380469	2.44749	-0.0545921	-0.610046	2.52272	-0.0242754	-0.649433
	805	0	-0.0261528	-0.0587358	2.37605	-0.0378166	-0.0113661	2.38456	-0.0709262	0.229283	2.37787	-0.0747561	0.362771	2.32933	-0.161596	0.134639	2.34067	-0.192799	-0.0354972	2.33035	-0.179921	-0.180722	2.3185	-0.181195	-0.206793	2.31839	0.0394255	0.13769	2.42197	0.0862976	-0.0217084	2.45348	0.126368	-0.162311	2.45338	0.141665	-0.189819	2.45688	-0.064982	-0.111568	2.36008	-0.0320711	-0.380399	2.44743	-0.0545802	-0.609875	2.52262	-0.024445	-0.649211
	806	0	-0.0261601	-0.0587339	2.37608	-0.0378068	-0.0113692	2.38453	-0.0709283	0.22926	2.37783	-0.0747469	0.362713	2.32923	-0.161597	0.134608	2.34064	-0.192783	-0.035535	2.33033	-0.179918	-0.180801	2.31847	-0.181192	-0.206811	2.3184	0.0395197	0.137661	2.42214	0.0863091	-0.0217361	2.45357	0.126391	-0.162343	2.45333	0.141294	-0.188782	2.45656	-0.0649524	-0.111523	2.36013	-0.0320994	-0.38033	2.44736	-0.0545916	-0.609713	2.52251	-0.0236709	-0.649031
Adult_standing_and_kid_standing	807	0	-0.0261669	-0.058731	2.3761	-0.0377968	-0.0113709	2.38449	-0.0709289	0.229238	2.37779	-0.0747125	0.362655	2.32912	-0.161593	0.134572	2.34062	-0.192766	-0.0355753	2.3303	-0.179913	-0.180883	2.31844	-0.18119	-0.206824	2.3184	0.039602	0.137635	2.42228	0.0863131	-0.021734	2.45363	0.126392	-0.162357	2.45328	0.140843	-0.187526	2.45629	-0.0649298	-0.111485	2.36016	-0.0321164	-0.380285	2.44732	-0.0546447	-0.609586	2.52239	-0.0235948	-0.648775
	819	0	-0.0261419	-0.0585339	2.37616	-0.037716	-0.0111632	2.38434	-0.0708795	0.229449	2.37755	-0.0747005	0.363087	2.32909	-0.161445	0.134561	2.34055	-0.192743	-0.0355965	2.33027	-0.179906	-0.18093	2.31842	-0.181183	-0.206837	2.31841	0.039469	0.138133	2.42248	0.0862975	-0.0217182	2.45363	0.126436	-0.162174	2.45393	0.140256	-0.185821	2.4562	-0.0646537	-0.111084	2.36029	-0.0321462	-0.380328	2.44727	-0.0550232	-0.609471	2.52221	-0.0276324	-0.648983
	820	0	-0.0261344	-0.058278	2.3762	-0.0376401	-0.0109065	2.38415	-0.0708412	0.229662	2.37733	-0.0746863	0.363508	2.32907	-0.161346	0.134562	2.34051	-0.192721	-0.035611	2.33024	-0.179903	-0.180965	2.3184	-0.181175	-0.206847	2.31842	0.0393966	0.138458	2.4226	0.0862784	-0.021698	2.45362	0.126419	-0.16197	2.45476	0.139775	-0.184464	2.4562	-0.064441	-0.11069	2.36039	-0.032166	-0.380412	2.44723	-0.0552198	-0.609433	2.52217	-0.0287024	-0.64906
	821	0	-0.0261323	-0.0580334	2.37624	-0.0375683	-0.0106576	2.38397	-0.070808	0.229845	2.37716	-0.0747173	0.363883	2.32912	-0.161249	0.134562	2.34046	-0.192696	-0.0356287	2.33021	-0.179898	-0.181004	2.31838	-0.181166	-0.206853	2.31842	0.0392865	0.138752	2.42267	0.0862652	-0.0216705	2.45361	0.126379	-0.161763	2.45558	0.139341	-0.183288	2.45628	-0.0642579	-0.110345	2.36045	-0.032185	-0.380508	2.44719	-0.0552745	-0.609394	2.52218	-0.028633	-0.64889
	822	0	-0.0261319	-0.057797	2.37626	-0.0374994	-0.0104156	2.38378	-0.0708004	0.230019	2.37698	-0.0747395	0.364235	2.32918	-0.161153	0.134562	2.34042	-0.192672	-0.035645	2.33018	-0.179893	-0.181039	2.31836	-0.181155	-0.206861	2.31843	0.039213	0.138956	2.42268	0.0862603	-0.0216518	2.4536	0.126347	-0.161604	2.45634	0.138975	-0.182298	2.45638	-0.0640949	-0.110029	2.3605	-0.0322142	-0.380682	2.44716	-0.0553038	-0.609396	2.52224	-0.0299791	-0.649183
	823	0	-0.0261419	-0.0575793	2.37628	-0.0374401	-0.0101903	2.3836	-0.070787	0.230165	2.37682	-0.0747504	0.364492	2.32919	-0.161061	0.134561	2.34038	-0.192648	-0.0356598	2.33015	-0.179887	-0.181072	2.31835	-0.181144	-0.206871	2.31845	0.0391401	0.139138	2.42267	0.0862596	-0.0216441	2.45361	0.126313	-0.161544	2.45694	0.138603	-0.181468	2.4566	-0.0639723	-0.109757	2.36052	-0.032236	-0.380845	2.44713	-0.0553302	-0.6094	2.5223	-0.0291532	-0.648794
	824	0	-0.0261533	-0.0573823	2.37628	-0.0373918	-0.00999866	2.38343	-0.0707687	0.230225	2.37671	-0.0746666	0.364535	2.32918	-0.16098	0.134552	2.34034	-0.192624	-0.035676	2.33013	-0.179881	-0.181107	2.31833	-0.181134	-0.206878	2.31846	0.0391354	0.139266	2.42276	0.0862576	-0.021639	2.45361	0.12629	-0.161502	2.45744	0.138312	-0.18078	2.45672	-0.0638794	-0.109543	2.36054	-0.0322518	-0.38098	2.4471	-0.0555111	-0.60944	2.52231	-0.0289319	-0.64854
	825	0	-0.0261676	-0.0572078	2.37629	-0.0373515	-0.00983044	2.38328	-0.0707523	0.230269	2.37662	-0.0745751	0.364547	2.32917	-0.160905	0.134544	2.34031	-0.1926	-0.0356926	2.33011	-0.179874	-0.181142	2.31831	-0.181124	-0.206884	2.31847	0.0391334	0.139352	2.42281	0.0862561	-0.0216351	2.45361	0.126279	-0.161472	2.45784	0.138026	-0.180121	2.45684	-0.0638067	-0.10936	2.36056	-0.0322647	-0.381112	2.44708	-0.0556103	-0.609486	2.52231	-0.0279286	-0.648001
	826	0	-0.0261809	-0.0570411	2.37629	-0.037316	-0.00967947	2.38316	-0.0707386	0.230298	2.37655	-0.0744876	0.364524	2.32916	-0.160843	0.134536	2.34029	-0.192577	-0.0357072	2.33009	-0.179868	-0.181175	2.3183	-0.181116	-0.206892	2.31848	0.0391555	0.139415	2.42288	0.0862592	-0.0216376	2.45361	0.126279	-0.161478	2.45812	0.137773	-0.179542	2.45695	-0.0637466	-0.109201	2.36057	-0.032273	-0.381194	2.44707	-0.0556943	-0.609507	2.5223	-0.0270799	-0.647491
	828	0	-0.0262224	-0.0568231	2.37628	-0.0373009	-0.00950288	2.38302	-0.070726	0.230324	2.37649	-0.0744628	0.364551	2.32914	-0.160789	0.134531	2.34026	-0.192557	-0.0357176	2.33007	-0.179863	-0.181203	2.31828	-0.181106	-0.206907	2.31848	0.0391702	0.139509	2.42295	0.0862559	-0.0216379	2.45362	0.126344	-0.161456	2.45846	0.137323	-0.178735	2.4574	-0.0637231	-0.109014	2.36055	-0.0322789	-0.381257	2.44706	-0.0557313	-0.609515	2.52231	-0.0264624	-0.647228
Adult_standing_and_kid_standing	829	0	-0.0262576	-0.0566188	2.37627	-0.0372866	-0.00934446	2.38291	-0.0707143	0.23034	2.37644	-0.0744594	0.364581	2.32906	-0.160757	0.134526	2.34025	-0.192538	-0.0357269	2.33004	-0.179858	-0.18123	2.31826	-0.181097	-0.206921	2.31849	0.0391883	0.139585	2.42301	0.0862517	-0.0216389	2.45362	0.126381	-0.161449	2.45869	0.136923	-0.17802	2.45784	-0.0637048	-0.108853	2.36054	-0.0325859	-0.380524	2.44669	-0.0557313	-0.608645	2.52197	-0.0261434	-0.646706
	839	0	-0.0263541	-0.0565056	2.37625	-0.0373168	-0.00926417	2.38283	-0.0707118	0.230345	2.37641	-0.0746159	0.364627	2.32891	-0.160729	0.13448	2.34023	-0.192523	-0.035716	2.32997	-0.179861	-0.181245	2.31822	-0.181092	-0.206934	2.31849	0.0390805	0.139568	2.42285	0.0861674	-0.0216957	2.45344	0.126392	-0.161456	2.45894	0.136716	-0.177688	2.45816	-0.0637731	-0.108758	2.36054	-0.0326284	-0.380479	2.44671	-0.0558099	-0.608548	2.52193	-0.0258809	-0.64638
	842	0	-0.0264452	-0.0564149	2.37623	-0.0373463	-0.00920286	2.38277	-0.070706	0.230349	2.37638	-0.0747549	0.364703	2.32877	-0.160685	0.134442	2.34024	-0.192512	-0.0357013	2.32987	-0.179862	-0.181256	2.31819	-0.181091	-0.206949	2.31849	0.0388754	0.139483	2.42253	0.086114	-0.0217231	2.45335	0.126393	-0.161461	2.45905	0.136582	-0.177469	2.45839	-0.0638388	-0.108679	2.36054	-0.0326626	-0.380466	2.44673	-0.05594	-0.608503	2.52187	-0.0258844	-0.646388
	845	0	-0.0265437	-0.0563413	2.3762	-0.0373845	-0.00915766	2.38273	-0.0706999	0.230338	2.37637	-0.074967	0.364743	2.32859	-0.160643	0.134369	2.34026	-0.192511	-0.0356695	2.32979	-0.179863	-0.18126	2.31818	-0.181091	-0.206969	2.31848	0.0386757	0.139343	2.42218	0.0860583	-0.0217478	2.45327	0.126395	-0.161468	2.45913	0.138459	-0.184616	2.45997	-0.0639261	-0.108617	2.36053	-0.0326812	-0.380528	2.4468	-0.0561066	-0.608534	2.52184	-0.0258028	-0.646335
	846	0	-0.0266416	-0.0562811	2.37618	-0.0374278	-0.00912454	2.3827	-0.0706901	0.230302	2.37638	-0.0751875	0.364747	2.32838	-0.160611	0.134296	2.34028	-0.192512	-0.0356398	2.3297	-0.179864	-0.181262	2.31816	-0.181092	-0.206997	2.31848	0.0384888	0.139199	2.42186	0.0860129	-0.0217694	2.45321	0.126375	-0.161498	2.45914	0.140007	-0.190664	2.46118	-0.0640207	-0.108565	2.36052	-0.0326902	-0.38059	2.44686	-0.0562631	-0.608569	2.52182	-0.0257244	-0.646277
	849	0	-0.0267407	-0.05623	2.37615	-0.0374829	-0.00909867	2.38268	-0.0706907	0.230278	2.37639	-0.0753762	0.364758	2.32817	-0.160572	0.134229	2.34031	-0.192516	-0.0356076	2.32961	-0.179867	-0.181263	2.31815	-0.181091	-0.207034	2.31847	0.0383955	0.139095	2.42166	0.0859587	-0.0217978	2.45313	0.126355	-0.161531	2.45913	0.140055	-0.191264	2.4615	-0.0641232	-0.108519	2.36051	-0.0326924	-0.380663	2.44693	-0.0563763	-0.608599	2.52181	-0.0256194	-0.646216
	850	0	-0.0268351	-0.0561886	2.37613	-0.0375421	-0.00908003	2.38266	-0.0706979	0.230252	2.37639	-0.0755411	0.364763	2.32798	-0.160531	0.13416	2.34033	-0.19252	-0.0355901	2.32952	-0.179868	-0.181267	2.31813	-0.181091	-0.207081	2.31847	0.0383166	0.139	2.42148	0.0859065	-0.0218253	2.45306	0.126501	-0.161532	2.45906	0.14048	-0.192708	2.46171	-0.0642224	-0.108479	2.3605	-0.0326891	-0.380746	2.447	-0.0564962	-0.608639	2.52182	-0.0255413	-0.646164
	851	0	-0.0269273	-0.056157	2.3761	-0.0376055	-0.00906909	2.38266	-0.0707057	0.230223	2.3764	-0.0756986	0.364759	2.32781	-0.160488	0.134087	2.34036	-0.192526	-0.0355761	2.32944	-0.17987	-0.181271	2.31813	-0.181092	-0.207134	2.31847	0.0382528	0.138905	2.42133	0.0858698	-0.0218586	2.45301	0.126616	-0.161638	2.45866	0.140013	-0.191558	2.46181	-0.0643223	-0.108447	2.36049	-0.0326792	-0.380844	2.44708	-0.0566089	-0.608687	2.52184	-0.0254602	-0.646117
	852	0	-0.0270191	-0.0561291	2.37608	-0.0376734	-0.00906151	2.38266	-0.0707146	0.230193	2.37642	-0.0758315	0.364756	2.32767	-0.160448	0.134024	2.34038	-0.192531	-0.0355698	2.32937	-0.179873	-0.181277	2.31812	-0.181089	-0.207168	2.31847	0.0382041	0.138819	2.42121	0.0858188	-0.021901	2.45293	0.12669	-0.161693	2.45849	0.139598	-0.190603	2.46195	-0.0644223	-0.10842	2.36048	-0.0326658	-0.380939	2.44716	-0.0566809	-0.608727	2.52186	-0.0254126	-0.646104
	853	0	-0.0271114	-0.0561039	2.37606	-0.0377448	-0.00905635	2.38266	-0.0707241	0.230163	2.37644	-0.0759588	0.364753	2.32756	-0.160424	0.133964	2.3404	-0.192535	-0.0355567	2.32929	-0.179874	-0.181281	2.31811	-0.181085	-0.207201	2.31846	0.0381447	0.138741	2.42108	0.0857699	-0.0219435	2.45284	0.12675	-0.16173	2.45839	0.139111	-0.189315	2.46196	-0.0645246	-0.108397	2.36046	-0.0326429	-0.381044	2.44724	-0.0568621	-0.608856	2.52176	-0.024049	-0.646637
Adult_approaching_Kid	854	0	-0.0271891	-0.0560831	2.37604	-0.0378169	-0.00905306	2.38267	-0.0707369	0.230139	2.37645	-0.0760447	0.364757	2.32749	-0.160397	0.133911	2.34042	-0.192537	-0.0355472	2.32922	-0.179876	-0.181285	2.3181	-0.181079	-0.207218	2.31846	0.0381473	0.13869	2.42104	0.0857235	-0.0219854	2.45276	0.126803	-0.16176	2.45832	0.138559	-0.187852	2.46197	-0.0646046	-0.108378	2.36046	-0.0326256	-0.38113	2.44732	-0.0569748	-0.608929	2.52172	-0.0238039	-0.646706
	859	0	-0.0272368	-0.056064	2.37603	-0.0378685	-0.00904749	2.38269	-0.0707459	0.230117	2.37646	-0.0761073	0.364764	2.32744	-0.160339	0.133859	2.34045	-0.192541	-0.035557	2.32915	-0.179884	-0.181308	2.31808	-0.181069	-0.207269	2.31844	0.0381453	0.138659	2.42102	0.0856868	-0.0220194	2.4527	0.126643	-0.161891	2.45811	0.138158	-0.186656	2.46195	-0.0646502	-0.108364	2.36046	-0.0325907	-0.38114	2.44734	-0.0570436	-0.608907	2.52147	-0.0233448	-0.646722
	860	0	-0.0272739	-0.0560499	2.37603	-0.0379125	-0.0090468	2.38271	-0.0707597	0.230061	2.37646	-0.075911	0.364344	2.32721	-0.160302	0.133813	2.34046	-0.192543	-0.0355715	2.32909	-0.179894	-0.181338	2.31805	-0.18106	-0.207321	2.31842	0.0381716	0.138622	2.42102	0.0856515	-0.0220618	2.45263	0.126115	-0.162208	2.45759	0.137866	-0.18593	2.46189	-0.0646871	-0.10836	2.36048	-0.0325534	-0.381152	2.44736	-0.0571551	-0.608909	2.52115	-0.0231211	-0.646671
	861	0	-0.0273005	-0.0560373	2.37603	-0.0379464	-0.00904653	2.38273	-0.0707723	0.229991	2.37647	-0.0756718	0.363891	2.32698	-0.160265	0.133767	2.34047	-0.192543	-0.0355929	2.32902	-0.179904	-0.181372	2.31802	-0.18105	-0.207377	2.3184	0.0383269	0.138525	2.42114	0.0856346	-0.022111	2.4526	0.12157	-0.163853	2.45157	0.137387	-0.187387	2.46158	-0.064714	-0.108359	2.36049	-0.0325347	-0.38116	2.44737	-0.0572575	-0.608899	2.52082	-0.0230719	-0.646606
	862	0	-0.0273211	-0.0560275	2.37604	-0.0379733	-0.00904739	2.38275	-0.0707877	0.229918	2.37646	-0.075419	0.363528	2.32681	-0.160231	0.13372	2.34048	-0.192538	-0.035624	2.32894	-0.179913	-0.181415	2.31799	-0.181039	-0.20743	2.31838	0.038441	0.138427	2.42122	0.0856324	-0.0221684	2.45259	0.120762	-0.164283	2.45046	0.137186	-0.187088	2.46163	-0.0647347	-0.108361	2.36051	-0.0325206	-0.381166	2.44738	-0.0572696	-0.608895	2.52054	-0.0230049	-0.646562
	863	0	-0.0273375	-0.0560196	2.37604	-0.0379948	-0.00904893	2.38276	-0.0708056	0.229841	2.37645	-0.0751555	0.363157	2.3267	-0.160201	0.133676	2.34049	-0.19253	-0.0356595	2.32887	-0.179921	-0.181463	2.31797	-0.181028	-0.20748	2.31836	0.0385468	0.138325	2.42128	0.085631	-0.022218	2.45259	0.120191	-0.164575	2.4497	0.137065	-0.186892	2.46165	-0.0647507	-0.108365	2.36052	-0.0324761	-0.380642	2.44706	-0.057194	-0.608254	2.51979	-0.0228076	-0.646572
	864	0	-0.0273493	-0.0560153	2.37605	-0.0380105	-0.00905202	2.38277	-0.0708209	0.229773	2.37644	-0.0748835	0.36283	2.32661	-0.160173	0.133635	2.3405	-0.192519	-0.0356959	2.3288	-0.179929	-0.181511	2.31794	-0.181016	-0.207529	2.31835	0.038635	0.138212	2.42129	0.0856382	-0.0222438	2.45259	0.11977	-0.164784	2.44919	0.137003	-0.18634	2.46148	-0.0647596	-0.108376	2.36055	-0.0324377	-0.380219	2.4468	-0.057228	-0.607731	2.5191	-0.025617	-0.646921
	865	0	-0.0273581	-0.0560097	2.37605	-0.0380217	-0.00905295	2.38278	-0.0708349	0.229711	2.37642	-0.074609	0.36252	2.32656	-0.16015	0.133595	2.3405	-0.192507	-0.0357341	2.32874	-0.179938	-0.181561	2.31792	-0.181005	-0.207576	2.31834	0.0387279	0.138104	2.4213	0.085661	-0.022258	2.45262	0.119476	-0.16493	2.44878	0.137013	-0.185659	2.46114	-0.0647649	-0.108386	2.36057	-0.0323958	-0.379862	2.44657	-0.0572586	-0.607303	2.51853	-0.026973	-0.64693
	866	0	-0.0273649	-0.0560046	2.37606	-0.0380298	-0.00905361	2.38279	-0.0708498	0.229658	2.37639	-0.074396	0.362353	2.32653	-0.160135	0.133567	2.3405	-0.192493	-0.0357704	2.32868	-0.179947	-0.181611	2.31789	-0.180997	-0.207628	2.31834	0.0387801	0.138024	2.42125	0.0856653	-0.0222445	2.45263	0.119265	-0.164992	2.44853	0.137096	-0.185005	2.46041	-0.0647668	-0.108399	2.36059	-0.0323551	-0.379797	2.4465	-0.0571269	-0.607233	2.51834	-0.0310845	-0.649282
	867	0	-0.0273621	-0.0559933	2.37608	-0.0380335	-0.0090524	2.3828	-0.0708605	0.229615	2.37638	-0.074213	0.362255	2.32654	-0.160118	0.133546	2.3405	-0.192475	-0.03581	2.32861	-0.179955	-0.181663	2.31787	-0.18099	-0.207682	2.31833	0.0389023	0.137986	2.42136	0.0856509	-0.0221968	2.4526	0.11925	-0.164912	2.44844	0.137266	-0.184032	2.45932	-0.0647501	-0.108415	2.36063	-0.0322924	-0.379854	2.44647	-0.0569992	-0.607282	2.51823	-0.0355148	-0.651361
Adult_approaching_Kid	868	0	-0.0273474	-0.0559922	2.37611	-0.0380303	-0.00905485	2.3828	-0.0708703	0.229571	2.37635	-0.0740402	0.362182	2.32655	-0.160102	0.133528	2.3405	-0.192455	-0.0358505	2.32856	-0.179962	-0.181717	2.31784	-0.180983	-0.207736	2.31833	0.0389837	0.137937	2.42138	0.0856347	-0.0221431	2.45257	0.119153	-0.164889	2.44833	0.137429	-0.183222	2.45832	-0.064674	-0.108501	2.36076	-0.0322383	-0.379946	2.44645	-0.0568588	-0.607408	2.51811	-0.0373839	-0.652651
	876	0	-0.0272886	-0.0560189	2.37619	-0.0379686	-0.00908573	2.3828	-0.0708047	0.229383	2.37629	-0.073102	0.361487	2.32684	-0.160082	0.13352	2.34049	-0.192369	-0.035915	2.32843	-0.179968	-0.181786	2.31779	-0.180978	-0.20778	2.31831	0.0391849	0.137897	2.42129	0.0856349	-0.0221156	2.45257	0.11918	-0.164824	2.4484	0.139169	-0.18754	2.45611	-0.0645218	-0.108664	2.36097	-0.0322189	-0.37997	2.44642	-0.0568057	-0.607515	2.51786	-0.0325185	-0.651376
	877	0	-0.0272259	-0.0560412	2.37626	-0.0378957	-0.00911497	2.3828	-0.0707374	0.229211	2.37623	-0.0724948	0.361139	2.32714	-0.160061	0.133515	2.34048	-0.19227	-0.0359899	2.32828	-0.17997	-0.181866	2.31772	-0.180974	-0.207824	2.3183	0.0393743	0.137863	2.42118	0.0856547	-0.0220728	2.45259	0.120259	-0.165479	2.45016	0.140625	-0.188994	2.45345	-0.0643792	-0.108789	2.36112	-0.0322106	-0.379996	2.44638	-0.0567547	-0.607549	2.51746	-0.0256159	-0.651031
	878	0	-0.0271661	-0.056057	2.37633	-0.0378194	-0.00914011	2.38278	-0.0706674	0.229047	2.37617	-0.0719207	0.360919	2.32745	-0.16004	0.133513	2.34047	-0.192185	-0.0360293	2.32816	-0.179971	-0.181916	2.31766	-0.18097	-0.207868	2.31828	0.0395606	0.137836	2.42108	0.0856771	-0.0220156	2.45262	0.120672	-0.165185	2.4515	0.141031	-0.189461	2.45265	-0.0642541	-0.108896	2.36126	-0.0322056	-0.380005	2.44635	-0.0567273	-0.607533	2.51707	-0.0213974	-0.650635
	879	0	-0.0271287	-0.0560656	2.37637	-0.0377542	-0.00916051	2.38275	-0.0706084	0.228892	2.37611	-0.0714594	0.360739	2.32775	-0.160029	0.133512	2.34046	-0.192102	-0.036064	2.32805	-0.179972	-0.181961	2.3176	-0.180962	-0.2079	2.31825	0.0397343	0.137805	2.42099	0.0857029	-0.0219426	2.45263	0.121026	-0.164827	2.45269	0.141327	-0.189783	2.45204	-0.0641781	-0.10897	2.36134	-0.0322173	-0.380008	2.44631	-0.0567091	-0.607515	2.51671	-0.0197434	-0.650179
	880	0	-0.0270904	-0.0560821	2.3764	-0.0376815	-0.00919509	2.38272	-0.0705163	0.228689	2.37606	-0.0706227	0.360139	2.32809	-0.160019	0.13351	2.34046	-0.192003	-0.0361491	2.32794	-0.179966	-0.18206	2.31752	-0.180953	-0.207929	2.31822	0.0398962	0.137762	2.42088	0.0857106	-0.0218704	2.45261	0.121356	-0.164414	2.45381	0.141546	-0.189994	2.45159	-0.0641044	-0.109058	2.36141	-0.0323346	-0.380199	2.44625	-0.0566891	-0.607531	2.51655	-0.0186391	-0.649892
	882	0	-0.0270477	-0.0561164	2.37644	-0.0375942	-0.00926331	2.38268	-0.070352	0.228332	2.37602	-0.0690687	0.358363	2.32874	-0.160005	0.133506	2.34045	-0.1919	-0.0362614	2.32784	-0.179954	-0.182189	2.31745	-0.180944	-0.207957	2.3182	0.0400555	0.137693	2.42077	0.0856977	-0.0217884	2.45254	0.121438	-0.164257	2.45424	0.141675	-0.190133	2.45142	-0.0640306	-0.109164	2.36147	-0.0325749	-0.380583	2.44615	-0.0566365	-0.607617	2.51653	-0.0180621	-0.649575
	883	0	-0.0269999	-0.0561757	2.37647	-0.0375041	-0.00935709	2.38264	-0.0702233	0.227972	2.37598	-0.06818	0.357151	2.32914	-0.159972	0.133487	2.34044	-0.191797	-0.0363814	2.32774	-0.179939	-0.182327	2.31737	-0.180935	-0.207982	2.31817	0.0402021	0.137593	2.42063	0.0856811	-0.0217069	2.45246	0.121494	-0.164058	2.45471	0.141772	-0.190202	2.45128	-0.0639559	-0.109282	2.36152	-0.0326831	-0.380563	2.44594	-0.0565769	-0.60752	2.51648	-0.0180991	-0.648955
	884	0	-0.0269495	-0.056244	2.37651	-0.0374116	-0.00945681	2.3826	-0.0701047	0.227647	2.37594	-0.0676882	0.356589	2.32954	-0.159936	0.133465	2.34042	-0.19169	-0.0365194	2.32766	-0.179921	-0.182487	2.3173	-0.180924	-0.208005	2.31815	0.0402974	0.137489	2.42033	0.0856625	-0.0216273	2.45237	0.122573	-0.165719	2.45653	0.143066	-0.191041	2.45028	-0.063882	-0.109399	2.36157	-0.0327659	-0.38055	2.44576	-0.0565622	-0.607396	2.51648	-0.0180434	-0.64852
	885	0	-0.0269079	-0.0562939	2.37654	-0.0373303	-0.00953884	2.38256	-0.0700082	0.227366	2.37591	-0.06738	0.356218	2.32982	-0.1599	0.133444	2.34041	-0.191592	-0.0366483	2.32759	-0.179903	-0.18264	2.31723	-0.180912	-0.208025	2.31813	0.0403493	0.137444	2.42001	0.0856421	-0.0215449	2.45229	0.122944	-0.165383	2.45774	0.143253	-0.191083	2.45016	-0.0638217	-0.10948	2.36159	-0.0328366	-0.380517	2.44558	-0.0562574	-0.60704	2.51662	-0.0185513	-0.647807
Adult_approaching_Kid	888	0	-0.0268855	-0.056316	2.37655	-0.0372783	-0.0095817	2.38254	-0.0699498	0.227219	2.3759	-0.0673862	0.356409	2.3299	-0.159857	0.133429	2.34038	-0.19152	-0.0367257	2.32754	-0.17988	-0.182733	2.31718	-0.180885	-0.208033	2.31811	0.0403657	0.137434	2.41967	0.0856163	-0.0213886	2.45217	0.123342	-0.164893	2.45853	0.143283	-0.190907	2.45015	-0.063791	-0.109519	2.36159	-0.0327475	-0.380098	2.4452	-0.0557748	-0.606354	2.5168	-0.0189778	-0.647139
	895	0	-0.0268232	-0.0563216	2.37659	-0.0372156	-0.0096023	2.38253	-0.0699136	0.227132	2.37589	-0.0674602	0.356686	2.32995	-0.159809	0.133418	2.34035	-0.191467	-0.0367478	2.32749	-0.179858	-0.18277	2.31715	-0.180849	-0.20804	2.31811	0.040454	0.137375	2.41962	0.0856177	-0.0212873	2.45215	0.123677	-0.164587	2.45882	0.143201	-0.190412	2.45024	-0.063737	-0.109538	2.36161	-0.0327139	-0.380049	2.4451	-0.0542208	-0.606187	2.5176	-0.0190011	-0.646916
	896	0	-0.0267284	-0.0563283	2.37667	-0.0371425	-0.00961801	2.38254	-0.0698876	0.227068	2.37588	-0.0675848	0.357033	2.32995	-0.159754	0.133405	2.34033	-0.191424	-0.0367656	2.32745	-0.179834	-0.182799	2.31713	-0.180813	-0.208048	2.31812	0.0405264	0.137333	2.4196	0.0856309	-0.021197	2.45215	0.123925	-0.164327	2.4591	0.143106	-0.189897	2.45037	-0.0636259	-0.109543	2.36166	-0.0326889	-0.380014	2.44503	-0.0527873	-0.606073	2.51832	-0.0187643	-0.646765
	899	0	-0.026661	-0.0563169	2.37673	-0.0370836	-0.00961827	2.38254	-0.0698731	0.227032	2.37588	-0.0681973	0.357796	2.32991	-0.159722	0.133399	2.34032	-0.191388	-0.0367807	2.32741	-0.179802	-0.182822	2.31711	-0.180781	-0.208053	2.31813	0.0405558	0.137317	2.41956	0.0856439	-0.0210894	2.45218	0.124107	-0.164052	2.45931	0.142858	-0.189271	2.45097	-0.0635564	-0.109532	2.3617	-0.0326574	-0.379926	2.44494	-0.0519688	-0.605875	2.51861	-0.0188138	-0.646467
	900	0	-0.0265962	-0.0563066	2.37678	-0.0370267	-0.00961614	2.38254	-0.0698634	0.22701	2.37588	-0.06874	0.35852	2.32989	-0.159691	0.133394	2.34031	-0.191358	-0.0367906	2.32738	-0.17977	-0.182838	2.3171	-0.18075	-0.208058	2.31814	0.0405791	0.137307	2.41953	0.0856499	-0.0209959	2.45219	0.124235	-0.163794	2.45946	0.142437	-0.188187	2.45148	-0.0634897	-0.109515	2.36174	-0.0326325	-0.37984	2.44486	-0.0513595	-0.605738	2.51876	-0.0188909	-0.646218
	901	0	-0.0265346	-0.0562944	2.37684	-0.036974	-0.0096112	2.38254	-0.0698567	0.226999	2.37588	-0.0691829	0.359219	2.32989	-0.159653	0.13339	2.3403	-0.191328	-0.0367979	2.32734	-0.179742	-0.182852	2.31709	-0.180722	-0.208067	2.31814	0.0406288	0.137348	2.41958	0.0856557	-0.0209065	2.4522	0.124374	-0.163514	2.4596	0.142079	-0.187156	2.45217	-0.0634271	-0.109495	2.36177	-0.0326085	-0.379771	2.44479	-0.0508696	-0.605639	2.51887	-0.0188476	-0.646077
	902	0	-0.026493	-0.0562807	2.37687	-0.0369326	-0.00960228	2.38254	-0.0698528	0.227004	2.37588	-0.0698677	0.360046	2.32977	-0.159617	0.133388	2.34028	-0.191302	-0.0368026	2.32731	-0.179716	-0.182863	2.31707	-0.180696	-0.208082	2.31815	0.0406644	0.13739	2.41962	0.0856639	-0.0208257	2.45221	0.124461	-0.163274	2.4597	0.141771	-0.1863	2.45265	-0.0633862	-0.109474	2.36178	-0.0325892	-0.379723	2.44474	-0.0505656	-0.605581	2.51895	-0.0187395	-0.645964
	903	0	-0.0264545	-0.0562663	2.3769	-0.0368934	-0.00959088	2.38254	-0.0698535	0.227036	2.37589	-0.070498	0.360824	2.32962	-0.159581	0.133389	2.34028	-0.191277	-0.0367955	2.32729	-0.179691	-0.182861	2.31706	-0.180671	-0.208099	2.31816	0.0406829	0.137439	2.41967	0.0856725	-0.0207449	2.45223	0.124735	-0.162807	2.45865	0.142115	-0.188869	2.45318	-0.0633468	-0.10945	2.36179	-0.0325093	-0.379418	2.44458	-0.0501879	-0.605327	2.51889	-0.0185442	-0.645903
	904	0	-0.0264173	-0.0562525	2.37693	-0.0368566	-0.00958026	2.38254	-0.0698556	0.227079	2.37593	-0.071015	0.361466	2.3295	-0.159545	0.133393	2.34027	-0.191252	-0.0367931	2.32726	-0.179669	-0.182865	2.31705	-0.18065	-0.208121	2.31817	0.0406996	0.137492	2.41972	0.0856822	-0.0206668	2.45224	0.124721	-0.162511	2.45807	0.142443	-0.191418	2.45402	-0.063309	-0.109427	2.3618	-0.0324298	-0.379291	2.44452	-0.0498716	-0.605228	2.51888	-0.0183271	-0.645881
	906	0	-0.0263826	-0.0562382	2.37695	-0.0368236	-0.00956902	2.38254	-0.0698726	0.227124	2.37595	-0.0714452	0.361947	2.3294	-0.159519	0.133395	2.34026	-0.191229	-0.0367904	2.32724	-0.179643	-0.182867	2.31704	-0.18063	-0.208143	2.31818	0.0407257	0.137552	2.41981	0.0856918	-0.0205925	2.45224	0.124692	-0.162253	2.45756	0.142821	-0.193747	2.4546	-0.063274	-0.109404	2.36181	-0.0323587	-0.379188	2.44447	-0.0495428	-0.605103	2.51897	-0.0183991	-0.645828
Adult_kicking_kid	907	0	-0.0263558	-0.0562231	2.37698	-0.0367984	-0.00955728	2.38254	-0.0698985	0.227172	2.37598	-0.0717993	0.36233	2.32931	-0.159503	0.133395	2.34026	-0.191204	-0.0367956	2.32721	-0.179616	-0.182876	2.31703	-0.18061	-0.208166	2.31819	0.0407322	0.137633	2.4199	0.0856878	-0.0205112	2.4522	0.124635	-0.161961	2.45762	0.143238	-0.195641	2.45555	-0.0632465	-0.109383	2.36181	-0.0322203	-0.379357	2.44455	-0.0492821	-0.605293	2.51945	-0.01979	-0.646439
	918	0	-0.0265775	-0.055973	2.3768	-0.0366756	-0.00932178	2.38243	-0.0699686	0.227254	2.37593	-0.0720737	0.362563	2.32917	-0.159404	0.133356	2.34018	-0.191179	-0.0368117	2.32719	-0.179597	-0.182891	2.31702	-0.180598	-0.208175	2.31819	0.0533481	0.138582	2.33714	0.0947632	-0.00320238	2.36049	0.12313	-0.144154	2.44711	0.141742	-0.191402	2.45524	-0.0635057	-0.109253	2.36203	-0.0312544	-0.378502	2.44431	-0.0486947	-0.604661	2.51945	-0.0201377	-0.64641
	919	0	-0.0270392	-0.0552525	2.37679	-0.0365767	-0.00865988	2.38238	-0.0699505	0.227904	2.37558	-0.0724592	0.362828	2.32916	-0.159307	0.133386	2.34012	-0.191166	-0.0368124	2.32718	-0.179584	-0.182891	2.31701	-0.180586	-0.208185	2.31821	0.057427	0.148048	2.29817	0.111202	0.0231748	2.34551	0.121669	-0.130537	2.44086	0.139254	-0.183705	2.45491	-0.0653628	-0.107559	2.36496	-0.0304905	-0.377149	2.44409	-0.0481718	-0.603568	2.51931	-0.0205324	-0.646263
	920	0	-0.0320144	-0.0500463	2.38155	-0.0394432	-0.00377884	2.38668	-0.071913	0.232032	2.37909	-0.0781499	0.364994	2.33733	-0.169665	0.137208	2.35045	-0.191162	-0.036801	2.32719	-0.179559	-0.182873	2.31701	-0.180562	-0.208171	2.3182	0.0580855	0.153513	2.28528	0.117271	0.0377217	2.33636	0.118883	-0.120079	2.44148	0.133954	-0.173449	2.46031	-0.0745352	-0.102447	2.37582	-0.0300135	-0.375926	2.44421	-0.0481504	-0.602786	2.51886	-0.0289623	-0.645723
	921	0	-0.0425679	-0.0456083	2.3932	-0.0487517	0.00128934	2.39874	-0.0863196	0.24076	2.39499	-0.0960755	0.369038	2.35998	-0.18913	0.142141	2.3725	-0.191853	-0.0365062	2.32816	-0.179533	-0.182698	2.31701	-0.180536	-0.208149	2.31819	0.0432553	0.153651	2.31091	0.158735	0.109307	2.33722	0.0959358	0.216886	2.34177	0.0767117	0.219111	2.34656	-0.0873397	-0.0996409	2.39161	-0.0298643	-0.374533	2.44527	-0.0483064	-0.602261	2.51866	-0.0347495	-0.645462
	922	0	-0.0610601	-0.0425394	2.41048	-0.0702219	0.00447981	2.42224	-0.115362	0.244568	2.43086	-0.1209	0.370282	2.39061	-0.208315	0.145917	2.39211	-0.197534	-0.0323526	2.33559	-0.180004	-0.179378	2.31739	-0.180513	-0.208125	2.31818	0.0327459	0.148726	2.34997	0.179684	0.183137	2.34767	0.0683939	0.284654	2.31575	0.0325299	0.316522	2.30773	-0.105528	-0.100236	2.40641	-0.0335879	-0.374834	2.45038	-0.0490417	-0.603193	2.51895	-0.0387548	-0.646434
	923	0	-0.0790358	-0.0335976	2.4285	-0.0871292	0.0119365	2.44256	-0.13057	0.247285	2.45156	-0.140574	0.376666	2.4183	-0.221561	0.147245	2.40531	-0.204739	-0.0275216	2.3446	-0.183074	-0.174903	2.32036	-0.180677	-0.208177	2.31826	0.0581003	0.139389	2.38481	0.224128	0.17144	2.35724	0.0945454	0.248724	2.33309	0.0413209	0.310532	2.31573	-0.140456	-0.0947437	2.4336	-0.0379335	-0.374444	2.45586	-0.049395	-0.603784	2.51909	-0.0416486	-0.647074
	924	0	-0.0876724	-0.030334	2.43691	-0.0988175	0.0143491	2.45353	-0.142626	0.248569	2.46594	-0.159831	0.378638	2.4373	-0.232443	0.146634	2.41615	-0.215882	-0.0224393	2.35626	-0.188473	-0.169167	2.32737	-0.181763	-0.207874	2.31913	-0.0147919	0.154595	2.48645	0.120542	0.0797477	2.40135	0.102607	0.13473	2.2607	0.0900793	0.186457	2.21758	-0.149213	-0.092742	2.44046	-0.0420072	-0.373907	2.46163	-0.0498192	-0.604434	2.51933	-0.0434365	-0.647537
	926	0	-0.100838	-0.0310055	2.44698	-0.115923	0.0124618	2.46813	-0.161451	0.248949	2.48226	-0.178708	0.380132	2.45406	-0.265979	0.142343	2.4461	-0.239564	-0.011619	2.37907	-0.210114	-0.157971	2.34895	-0.200495	-0.202372	2.33927	-0.0522591	0.155451	2.53068	0.03832	0.0205794	2.51966	-0.0476578	0.144412	2.44871	-0.0824221	0.179771	2.4393	-0.155237	-0.0912558	2.44464	-0.0569242	-0.369188	2.47272	-0.0641642	-0.583509	2.52048	-0.04548	-0.640801
	928	0	-0.109702	-0.0319232	2.45475	-0.129061	0.0103374	2.47869	-0.176583	0.249572	2.49235	-0.198215	0.382261	2.46353	-0.277963	0.140811	2.45783	-0.276655	-0.00681019	2.42555	-0.250576	-0.151789	2.40527	-0.247918	-0.204526	2.39847	-0.0995898	0.177238	2.5802	-0.00628871	-0.00129987	2.55577	-0.0982263	0.129029	2.48274	-0.130734	0.172329	2.46393	-0.158315	-0.0894439	2.44689	-0.0736815	-0.36917	2.48066	-0.0658102	-0.583806	2.52851	-0.0482808	-0.637835
Adult_kicking_kid	929	0	-0.114617	-0.0326882	2.45904	-0.134868	0.00946304	2.48435	-0.184242	0.24994	2.49755	-0.208539	0.38337	2.46816	-0.284454	0.1402	2.46416	-0.296953	-0.00677786	2.45391	-0.278896	-0.151696	2.44684	-0.280928	-0.20851	2.44049	-0.115894	0.161347	2.52883	-0.025613	-0.0291495	2.52908	-0.13269	0.0971759	2.50758	-0.167735	0.137026	2.49504	-0.158017	-0.0878274	2.44662	-0.0825258	-0.368809	2.48438	-0.0657031	-0.586367	2.53643	-0.0498435	-0.635843
	936	0	-0.103506	-0.0459256	2.42583	-0.122246	-0.00282877	2.45051	-0.162955	0.234151	2.43924	-0.174917	0.365341	2.38975	-0.257714	0.130774	2.41426	-0.305291	-0.00566184	2.46454	-0.309797	-0.144295	2.50008	-0.316988	-0.199047	2.51134	-0.0659067	0.14749	2.4644	0.00391374	-0.0267141	2.48487	0.0486308	-0.127281	2.46901	0.0653524	-0.159666	2.47007	-0.138932	-0.0959359	2.40666	-0.0930103	-0.369462	2.47592	-0.0668154	-0.586306	2.5381	-0.0516703	-0.628807
	937	0	-0.09242	-0.0553638	2.40071	-0.107992	-0.0121334	2.42158	-0.149393	0.224367	2.40637	-0.15709	0.350853	2.35232	-0.241828	0.12443	2.38341	-0.294959	-0.00780151	2.44966	-0.307872	-0.142259	2.50141	-0.317335	-0.196166	2.51529	-0.0617362	0.141819	2.44262	0.00641289	-0.0369625	2.47337	0.058145	-0.173823	2.47174	0.0778236	-0.198552	2.46868	-0.123703	-0.103032	2.37795	-0.100124	-0.370917	2.46627	-0.0677892	-0.586986	2.53866	-0.0532026	-0.624629
	938	0	-0.0842101	-0.059477	2.38757	-0.0984572	-0.015768	2.4066	-0.137276	0.219163	2.38367	-0.136553	0.341649	2.32172	-0.228834	0.121195	2.36301	-0.281438	-0.00999577	2.42811	-0.297756	-0.14202	2.48831	-0.300106	-0.196736	2.49275	-0.0324674	0.134281	2.40814	0.0196374	-0.0378341	2.45322	0.0929319	-0.191886	2.45586	0.110109	-0.215443	2.45255	-0.114633	-0.106106	2.36465	-0.103286	-0.372093	2.45778	-0.0684055	-0.587996	2.53829	-0.053992	-0.621914
	939	0	-0.0759634	-0.0614126	2.37973	-0.0895742	-0.017086	2.3975	-0.128139	0.217818	2.37212	-0.124998	0.34135	2.30994	-0.2167	0.120225	2.35165	-0.26489	-0.0144	2.4062	-0.272235	-0.153412	2.44296	-0.282349	-0.203613	2.46416	-0.0202755	0.131505	2.39499	0.0370121	-0.0330683	2.43921	0.109934	-0.194199	2.4507	0.130613	-0.227822	2.4509	-0.106121	-0.107447	2.35693	-0.103479	-0.372816	2.45038	-0.0678034	-0.589682	2.53589	-0.0533489	-0.620049
	940	0	-0.0688402	-0.0621008	2.37548	-0.0818379	-0.0172269	2.39234	-0.116045	0.218879	2.36731	-0.112155	0.34499	2.30765	-0.205523	0.121442	2.34556	-0.246012	-0.0216802	2.38387	-0.248082	-0.16493	2.40168	-0.251866	-0.216457	2.41035	-0.00216522	0.130477	2.3925	0.0472913	-0.0302095	2.43276	0.123462	-0.190568	2.4502	0.139908	-0.22595	2.44912	-0.099962	-0.108018	2.35288	-0.101087	-0.373232	2.44429	-0.0665826	-0.59239	2.53123	-0.0399392	-0.632997
	941	0	-0.0608353	-0.0612156	2.37422	-0.0738679	-0.0160654	2.39027	-0.105783	0.220955	2.36791	-0.101406	0.35015	2.31261	-0.195682	0.123781	2.34323	-0.230542	-0.0249694	2.36742	-0.221151	-0.172206	2.35205	-0.223087	-0.224223	2.35731	0.012565	0.131444	2.3972	0.0580935	-0.0264971	2.43116	0.132275	-0.18793	2.44815	0.142688	-0.207983	2.44829	-0.0933306	-0.107579	2.35198	-0.0973759	-0.373334	2.4393	-0.0658891	-0.593744	2.52872	-0.0340509	-0.638687
	942	0	-0.0533568	-0.059291	2.37451	-0.0665353	-0.0140529	2.38997	-0.0946248	0.224089	2.3728	-0.0924668	0.35468	2.31936	-0.185681	0.126951	2.34267	-0.205487	-0.0340032	2.33983	-0.191688	-0.182286	2.30904	-0.189226	-0.234882	2.30883	0.0292306	0.134943	2.41084	0.0672363	-0.0240977	2.4329	0.13783	-0.179333	2.44943	0.149816	-0.199352	2.44754	-0.0877081	-0.106506	2.35278	-0.0923824	-0.373037	2.4353	-0.065133	-0.59479	2.52636	-0.032375	-0.640873
	943	0	-0.0471805	-0.057271	2.37532	-0.0603162	-0.0119037	2.39024	-0.0856452	0.226573	2.3759	-0.0787488	0.359892	2.32883	-0.176405	0.129987	2.34308	-0.191376	-0.0394649	2.32459	-0.165714	-0.18724	2.27416	-0.16052	-0.217444	2.27302	0.0416951	0.13774	2.42125	0.0759657	-0.0229326	2.43652	0.137608	-0.17233	2.44952	0.14572	-0.18372	2.44707	-0.0831364	-0.105214	2.35452	-0.0872431	-0.372578	2.43225	-0.0639771	-0.595796	2.5233	-0.0310971	-0.642376
	944	0	-0.0406386	-0.0553698	2.37658	-0.0540679	-0.0100612	2.39089	-0.079533	0.227841	2.37784	-0.0700722	0.361606	2.33285	-0.170055	0.131993	2.34342	-0.177993	-0.0441139	2.31095	-0.145932	-0.189557	2.25245	-0.13736	-0.218153	2.2457	0.0488944	0.139047	2.4267	0.0844202	-0.0225342	2.44173	0.136694	-0.168398	2.44945	0.144503	-0.176769	2.44674	-0.0775465	-0.104202	2.35718	-0.0814113	-0.372464	2.42961	-0.0624532	-0.596828	2.52062	-0.030109	-0.643477
Adult_standing_and_kid_standing	945	0	-0.0319241	-0.0530661	2.37756	-0.0457338	-0.00776911	2.39095	-0.0728825	0.229152	2.37832	-0.0610313	0.36368	2.3346	-0.159768	0.133878	2.34314	-0.164971	-0.0456639	2.29891	-0.134176	-0.190159	2.2396	-0.124732	-0.211594	2.23301	0.0555011	0.139987	2.43099	0.0917225	-0.0220141	2.44651	0.13669	-0.165789	2.44916	0.144116	-0.172472	2.44643	-0.0698312	-0.102797	2.35942	-0.069105	-0.37168	2.42689	-0.0602106	-0.597164	2.51819	-0.0286427	-0.630728
	953	0	-0.00812166	-0.0494917	2.37949	-0.0185479	-0.00355284	2.38585	-0.0580865	0.230232	2.37545	-0.0388044	0.364916	2.33086	-0.144582	0.137179	2.34134	-0.152746	-0.0410444	2.28856	-0.121337	-0.184157	2.23299	-0.11529	-0.204962	2.22486	0.0654408	0.140004	2.43486	0.101	-0.0211102	2.45055	0.137518	-0.16389	2.44851	0.144358	-0.16997	2.44595	-0.044353	-0.101875	2.36334	-0.0346447	-0.37541	2.43503	-0.0554737	-0.600813	2.51783	-0.0234231	-0.636462
	954	0	-0.0018992	-0.0487067	2.37973	-0.0111163	-0.00252514	2.38392	-0.0518288	0.230854	2.37439	-0.0322956	0.365618	2.33028	-0.137785	0.138565	2.34054	-0.147332	-0.0406164	2.28399	-0.115429	-0.181562	2.23145	-0.112881	-0.199181	2.22586	0.070372	0.14017	2.43684	0.106173	-0.0207666	2.45288	0.138025	-0.162639	2.448	0.144589	-0.169163	2.44553	-0.0384359	-0.101734	2.36421	-0.0235785	-0.378109	2.43811	-0.0516992	-0.605194	2.51857	-0.0204235	-0.643276
	955	0	0.00185223	-0.0482137	2.37982	-0.00687874	-0.00189593	2.38262	-0.0483924	0.231214	2.37388	-0.0285116	0.36608	2.32987	-0.134161	0.139333	2.34011	-0.145899	-0.0401571	2.28389	-0.121517	-0.180311	2.24511	-0.123185	-0.208321	2.24461	0.0731304	0.1403	2.43792	0.109301	-0.0203248	2.45481	0.137667	-0.161626	2.44728	0.144404	-0.17059	2.44489	-0.0350855	-0.101785	2.36475	-0.0174624	-0.379505	2.43968	-0.0491503	-0.608169	2.51919	-0.0227014	-0.649253
	956	0	0.00105567	-0.0485714	2.37938	-0.00733899	-0.00204255	2.38088	-0.0474249	0.231359	2.37322	-0.0311884	0.36548	2.32902	-0.134429	0.139505	2.33994	-0.152928	-0.0414728	2.29122	-0.138063	-0.183933	2.27283	-0.139386	-0.220245	2.27205	0.0738518	0.140235	2.43812	0.110922	-0.0202471	2.45594	0.137108	-0.161173	2.44639	0.144122	-0.172042	2.4446	-0.0370772	-0.102578	2.36464	-0.0144633	-0.380564	2.44092	-0.0474382	-0.610117	2.51965	-0.0205978	-0.652058
	957	0	-0.00665578	-0.0501613	2.37798	-0.0143176	-0.00329453	2.37896	-0.0494182	0.231234	2.37289	-0.0364057	0.364648	2.32834	-0.137087	0.139165	2.34004	-0.165724	-0.042917	2.3027	-0.158047	-0.18736	2.29963	-0.161597	-0.216842	2.30069	0.0688218	0.139988	2.4358	0.109195	-0.0204889	2.45611	0.135996	-0.160927	2.44574	0.143626	-0.17323	2.44456	-0.0460378	-0.103847	2.36354	-0.0139122	-0.38117	2.44169	-0.0461931	-0.611332	2.52008	-0.0182172	-0.653276
	958	0	-0.013965	-0.0514446	2.37699	-0.0216592	-0.00444082	2.37793	-0.0539105	0.230924	2.37303	-0.0482829	0.363333	2.32833	-0.142522	0.138507	2.34064	-0.17907	-0.0445426	2.31515	-0.175727	-0.190137	2.31817	-0.175998	-0.216558	2.32138	0.0592311	0.140529	2.43228	0.104735	-0.0210988	2.45518	0.135051	-0.160782	2.44544	0.143106	-0.174224	2.4449	-0.0535266	-0.104747	2.36263	-0.0194799	-0.380658	2.44179	-0.0453692	-0.612013	2.52036	-0.0175483	-0.654084
	959	0	-0.020822	-0.0528263	2.37636	-0.0292785	-0.00584175	2.37756	-0.0635668	0.230234	2.37347	-0.0619901	0.362197	2.32807	-0.150271	0.137135	2.34165	-0.19422	-0.045826	2.33067	-0.191534	-0.191868	2.33709	-0.19084	-0.213329	2.34145	0.0486783	0.140798	2.42838	0.0982893	-0.0214284	2.45326	0.133837	-0.160552	2.44526	0.14221	-0.175403	2.44554	-0.0597103	-0.105658	2.36196	-0.0256744	-0.379803	2.44156	-0.0448541	-0.612348	2.52073	-0.0209225	-0.655235
	960	0	-0.0269032	-0.0541759	2.37605	-0.036034	-0.00722362	2.37778	-0.0714044	0.229575	2.37453	-0.0730877	0.361165	2.32807	-0.157079	0.135433	2.34264	-0.204868	-0.0439247	2.3424	-0.202074	-0.190379	2.35002	-0.204041	-0.21129	2.35931	0.0401046	0.140519	2.42591	0.0901995	-0.0223046	2.45057	0.132085	-0.160264	2.44666	0.141085	-0.176466	2.44607	-0.0649585	-0.106496	2.36145	-0.0326777	-0.377708	2.44063	-0.0449278	-0.611796	2.52111	-0.0235853	-0.655025
	961	0	-0.0324857	-0.0553056	2.37598	-0.0421797	-0.00833492	2.37836	-0.0782139	0.229325	2.37566	-0.0841316	0.361176	2.3298	-0.16577	0.133572	2.34436	-0.213373	-0.0416353	2.35179	-0.212527	-0.187467	2.36314	-0.212942	-0.210386	2.37066	0.0310402	0.140253	2.42365	0.0838363	-0.02293	2.44867	0.129929	-0.159957	2.44872	0.13868	-0.17662	2.44694	-0.069779	-0.107274	2.36122	-0.0379647	-0.377863	2.44097	-0.04498	-0.61201	2.52165	-0.0245131	-0.655476
Adult_standing_and_kid_standing	962	0	-0.0373263	-0.0561702	2.37621	-0.0476861	-0.00929132	2.3794	-0.0855495	0.228418	2.37753	-0.0909548	0.361153	2.33088	-0.176598	0.131324	2.34667	-0.219499	-0.039616	2.35836	-0.219807	-0.184919	2.37221	-0.219456	-0.209192	2.3786	0.0228797	0.139785	2.42175	0.078902	-0.0234723	2.44739	0.128179	-0.159763	2.45018	0.136722	-0.182662	2.44899	-0.0740157	-0.108037	2.36118	-0.0416402	-0.378	2.44123	-0.0455832	-0.612195	2.52225	-0.0261773	-0.655942
	977	0	-0.0495344	-0.0582668	2.37741	-0.0619614	-0.0116462	2.38285	-0.10372	0.226577	2.37988	-0.113235	0.358328	2.33203	-0.193483	0.127532	2.34969	-0.224846	-0.0390225	2.36223	-0.224337	-0.18427	2.37601	-0.223919	-0.209188	2.38136	0.00181798	0.139826	2.41658	0.0645943	-0.0250043	2.44338	0.122694	-0.159416	2.44988	0.130219	-0.182656	2.45119	-0.0845164	-0.110714	2.36218	-0.0450193	-0.378969	2.44195	-0.0474132	-0.612438	2.52317	-0.0308693	-0.656356
	978	0	-0.0554247	-0.0593167	2.378	-0.0684536	-0.0127374	2.38454	-0.11103	0.225989	2.38092	-0.120346	0.358313	2.33286	-0.200208	0.126381	2.35099	-0.228019	-0.0383991	2.36447	-0.227333	-0.183338	2.37665	-0.226408	-0.209442	2.38093	-0.00700084	0.139714	2.41414	0.0573276	-0.0256933	2.44062	0.118553	-0.15914	2.44959	0.125954	-0.182106	2.4526	-0.0896943	-0.112094	2.36267	-0.0471851	-0.37967	2.44251	-0.0486561	-0.612874	2.52388	-0.0347383	-0.657085
	979	0	-0.0587141	-0.0599759	2.37831	-0.0719686	-0.0134206	2.38547	-0.114685	0.225589	2.38151	-0.124584	0.358072	2.33326	-0.204023	0.125641	2.35172	-0.230101	-0.0379442	2.36575	-0.228008	-0.182644	2.37434	-0.226434	-0.209943	2.37761	-0.0109889	0.139494	2.41304	0.0532915	-0.0260388	2.43901	0.115248	-0.159044	2.44915	0.122977	-0.181416	2.45318	-0.0928232	-0.112992	2.363	-0.0487402	-0.380106	2.44287	-0.0498523	-0.613202	2.52449	-0.037179	-0.657355
	980	0	-0.0607923	-0.060408	2.37849	-0.0741908	-0.0139106	2.38611	-0.116543	0.225191	2.38208	-0.125685	0.35793	2.3333	-0.206125	0.125191	2.35215	-0.231073	-0.0375339	2.36592	-0.225993	-0.182113	2.36908	-0.223773	-0.209546	2.37196	-0.0124772	0.139103	2.41251	0.0507552	-0.0262208	2.43795	0.112748	-0.158995	2.44869	0.121184	-0.181114	2.45329	-0.0947078	-0.113513	2.36315	-0.0498466	-0.380255	2.44302	-0.0510479	-0.613359	2.52477	-0.0255423	-0.656133
	981	0	-0.0618771	-0.0607804	2.37861	-0.075068	-0.0143324	2.38671	-0.115472	0.224708	2.3827	-0.121727	0.357219	2.33229	-0.205947	0.125152	2.35214	-0.230229	-0.0372453	2.36447	-0.222832	-0.181927	2.36352	-0.220476	-0.209414	2.36656	-0.00946222	0.138412	2.41291	0.0493053	-0.0263319	2.43711	0.111103	-0.159095	2.44831	0.120106	-0.181079	2.4533	-0.0958976	-0.113924	2.36326	-0.0515033	-0.379957	2.44264	-0.0521326	-0.613157	2.52482	-0.0252452	-0.654296
	982	0	-0.0617048	-0.0610046	2.37866	-0.0744453	-0.014584	2.38721	-0.112212	0.224355	2.3831	-0.114217	0.35677	2.33159	-0.203227	0.125612	2.35165	-0.228119	-0.0370487	2.36224	-0.219589	-0.181881	2.35872	-0.217375	-0.209434	2.36236	-0.0026852	0.137714	2.41438	0.0503833	-0.0264695	2.43659	0.110089	-0.159337	2.44807	0.119376	-0.181077	2.45327	-0.0962227	-0.114173	2.36332	-0.0525596	-0.379761	2.4424	-0.0531467	-0.612831	2.52475	-0.0246024	-0.65312
	983	0	-0.060317	-0.0611584	2.37863	-0.0725154	-0.0147623	2.38757	-0.107891	0.223968	2.38304	-0.107418	0.35598	2.33074	-0.199366	0.12622	2.351	-0.225458	-0.0372437	2.35962	-0.216091	-0.182217	2.35469	-0.214313	-0.209347	2.35883	0.00325766	0.137308	2.41553	0.0522705	-0.0265828	2.43621	0.109453	-0.15957	2.44789	0.119039	-0.181069	2.45332	-0.0955023	-0.114319	2.36338	-0.053329	-0.379565	2.44211	-0.0536718	-0.612667	2.5248	-0.0244805	-0.652525
	984	0	-0.0584801	-0.0612612	2.37856	-0.0701729	-0.0148787	2.38779	-0.103585	0.223687	2.38282	-0.102632	0.354926	2.33039	-0.195355	0.126966	2.35039	-0.222081	-0.0379216	2.35649	-0.212723	-0.182898	2.35156	-0.211846	-0.209291	2.35624	0.00811686	0.137144	2.41631	0.0554061	-0.0269358	2.4364	0.109317	-0.160131	2.44766	0.119256	-0.181037	2.4533	-0.0942911	-0.1144	2.36341	-0.0538383	-0.379314	2.44184	-0.0540887	-0.612465	2.52483	-0.024804	-0.652002
	985	0	-0.0562851	-0.0613807	2.37843	-0.0674889	-0.0150103	2.38792	-0.0989806	0.223433	2.38265	-0.0985736	0.353775	2.33005	-0.191491	0.127628	2.34977	-0.218814	-0.0386969	2.35374	-0.210192	-0.183559	2.34944	-0.209921	-0.20926	2.35443	0.0120533	0.136999	2.41658	0.0585167	-0.0272557	2.43681	0.110154	-0.16072	2.44776	0.120071	-0.181033	2.45329	-0.0927468	-0.11445	2.3634	-0.0541153	-0.379298	2.44172	-0.0543635	-0.612439	2.52499	-0.0251219	-0.651897
Adult_standing_and_kid_standing	986	0	-0.0538231	-0.0613336	2.37824	-0.0646601	-0.0149224	2.38789	-0.0947339	0.223701	2.38222	-0.0947233	0.353601	2.3298	-0.187321	0.128392	2.34914	-0.215463	-0.0392134	2.3513	-0.207584	-0.184063	2.34763	-0.207791	-0.209607	2.35273	0.0160887	0.137211	2.41699	0.0615716	-0.0274541	2.43729	0.112119	-0.161208	2.44802	0.121399	-0.180883	2.45338	-0.0906993	-0.11416	2.36324	-0.0535649	-0.379731	2.44187	-0.0545371	-0.612761	2.52544	-0.0249255	-0.651787
	994	0	-0.0484179	-0.060876	2.37758	-0.0593338	-0.0144113	2.38749	-0.0897537	0.224395	2.3814	-0.0892449	0.355181	2.32898	-0.181004	0.129725	2.34823	-0.210915	-0.038472	2.34852	-0.202995	-0.183391	2.34635	-0.201519	-0.217724	2.35192	0.0212482	0.137612	2.41664	0.0672984	-0.027125	2.43863	0.115808	-0.161696	2.44766	0.12473	-0.179502	2.45171	-0.0859514	-0.113348	2.36272	-0.0509429	-0.378646	2.44153	-0.0545563	-0.612432	2.52557	-0.0258308	-0.651269
	995	0	-0.0445084	-0.0604496	2.3771	-0.0554832	-0.0139614	2.38717	-0.0862237	0.22495	2.38077	-0.0858854	0.356436	2.32847	-0.176706	0.130645	2.34762	-0.207666	-0.0379991	2.34663	-0.199682	-0.182959	2.34558	-0.197467	-0.223392	2.35155	0.0247799	0.137921	2.41635	0.0713252	-0.0268413	2.4396	0.118492	-0.162054	2.44754	0.127441	-0.178148	2.45039	-0.0823924	-0.112659	2.36233	-0.0483409	-0.37745	2.44117	-0.0544333	-0.611938	2.52567	-0.0252861	-0.650644
	996	0	-0.0417271	-0.0601068	2.37675	-0.0527463	-0.0136043	2.38692	-0.0837622	0.225375	2.38031	-0.0835813	0.357403	2.32811	-0.173818	0.131314	2.34723	-0.205406	-0.03764	2.34535	-0.197356	-0.182632	2.34506	-0.194913	-0.227122	2.35138	0.027233	0.138165	2.41613	0.07408	-0.0265978	2.44027	0.120686	-0.162252	2.44746	0.129722	-0.177222	2.45029	-0.0798191	-0.11213	2.36205	-0.0463666	-0.37689	2.441	-0.0543496	-0.611708	2.52579	-0.0231738	-0.650304
	997	0	-0.0397946	-0.0598274	2.37648	-0.0508308	-0.0133164	2.38672	-0.0820293	0.225706	2.37996	-0.0819781	0.358132	2.32786	-0.171838	0.131779	2.34696	-0.203839	-0.0374495	2.34447	-0.195765	-0.182463	2.34476	-0.193244	-0.229843	2.35131	0.0289465	0.138344	2.41595	0.0760092	-0.0264122	2.44077	0.122731	-0.162269	2.44789	0.131568	-0.176499	2.45047	-0.0780162	-0.111723	2.36181	-0.0446502	-0.375979	2.44074	-0.054107	-0.611101	2.52586	-0.0212703	-0.65011
	998	0	-0.0384183	-0.0596177	2.37629	-0.0494663	-0.0131001	2.38657	-0.0808016	0.225955	2.3797	-0.0808814	0.358655	2.3277	-0.170468	0.132104	2.34678	-0.202751	-0.0373222	2.34385	-0.194806	-0.182371	2.34449	-0.192197	-0.231754	2.35131	0.0301548	0.138473	2.41583	0.0773566	-0.0262578	2.44112	0.12428	-0.162225	2.44828	0.132945	-0.175963	2.45062	-0.076721	-0.111426	2.36163	-0.0431035	-0.376241	2.44119	-0.0539795	-0.611228	2.52616	-0.0323227	-0.650466
	999	0	-0.0374502	-0.0594655	2.37615	-0.0485	-0.0129386	2.38645	-0.0799197	0.226163	2.3795	-0.0801243	0.35912	2.32763	-0.169499	0.132334	2.34665	-0.201964	-0.0372613	2.3434	-0.194108	-0.182321	2.3443	-0.191525	-0.23324	2.35133	0.0310077	0.138562	2.41576	0.0783175	-0.0261414	2.44138	0.125598	-0.162095	2.44899	0.133944	-0.175621	2.45078	-0.0758018	-0.111207	2.36151	-0.0423731	-0.376128	2.44123	-0.0538811	-0.611151	2.52627	-0.0328737	-0.650343
	1000	0	-0.0367811	-0.0593533	2.37606	-0.0478252	-0.0128146	2.38637	-0.0792925	0.226344	2.37933	-0.0797126	0.359621	2.32768	-0.168809	0.132493	2.34655	-0.201402	-0.0372231	2.34309	-0.193627	-0.182306	2.34415	-0.192009	-0.228242	2.35107	0.0316152	0.13863	2.4157	0.0790621	-0.0260207	2.44167	0.12646	-0.162026	2.44956	0.134688	-0.175355	2.45094	-0.075165	-0.111046	2.36142	-0.0418789	-0.376035	2.44125	-0.0538074	-0.611085	2.52634	-0.0204824	-0.651406
	1001	0	-0.036301	-0.059281	2.37599	-0.0473432	-0.0127336	2.38631	-0.0788523	0.226467	2.37921	-0.0796316	0.359746	2.32774	-0.16831	0.132612	2.34649	-0.201018	-0.0372901	2.34294	-0.193361	-0.182421	2.34405	-0.192661	-0.22389	2.35087	0.0320391	0.138694	2.41566	0.0795706	-0.0259598	2.44188	0.126986	-0.162037	2.44985	0.135173	-0.175162	2.45101	-0.0747143	-0.110941	2.36136	-0.0415061	-0.375978	2.44126	-0.0537411	-0.61104	2.52641	-0.0192312	-0.651441
	1002	0	-0.0359485	-0.0592239	2.37594	-0.046992	-0.0126687	2.38627	-0.0785618	0.226578	2.3791	-0.0798129	0.359792	2.32783	-0.167975	0.132699	2.34644	-0.200818	-0.03744	2.3429	-0.193267	-0.182619	2.34401	-0.193321	-0.220371	2.35078	0.0322243	0.138782	2.41563	0.0799367	-0.0259122	2.44206	0.127317	-0.162078	2.44998	0.135528	-0.175019	2.45107	-0.0743804	-0.110862	2.36132	-0.0412332	-0.375939	2.44126	-0.0536855	-0.611001	2.52647	-0.0181288	-0.651515
Adult_standing_and_kid_standing	1003	0	-0.0357114	-0.0591677	2.3759	-0.046765	-0.0126007	2.38621	-0.0784824	0.226733	2.37897	-0.0803824	0.359966	2.32794	-0.167775	0.132762	2.34642	-0.200744	-0.037606	2.34294	-0.193299	-0.182833	2.344	-0.193926	-0.217683	2.35076	0.0322194	0.138906	2.41563	0.0801941	-0.025876	2.44221	0.127417	-0.16218	2.45005	0.135772	-0.174925	2.45112	-0.074138	-0.110798	2.36129	-0.0410435	-0.375912	2.44126	-0.0536407	-0.610965	2.52651	-0.0173996	-0.651571
	1012	0	-0.0357247	-0.0591087	2.37587	-0.0467904	-0.0125253	2.38608	-0.0788988	0.226859	2.3787	-0.0813392	0.360058	2.32799	-0.167913	0.132855	2.34649	-0.201069	-0.0378441	2.34305	-0.193855	-0.183164	2.34431	-0.194819	-0.215865	2.35109	0.0317008	0.139145	2.41579	0.0802885	-0.0258801	2.44235	0.125841	-0.163039	2.44868	0.13561	-0.175383	2.45207	-0.0740318	-0.110735	2.36125	-0.0411958	-0.376277	2.44136	-0.0536139	-0.611126	2.52666	-0.0282983	-0.651405
	1013	0	-0.0358469	-0.0590525	2.37584	-0.0469257	-0.0124498	2.38592	-0.0794569	0.226994	2.37841	-0.0823184	0.360144	2.32799	-0.168156	0.132941	2.34657	-0.201465	-0.0380884	2.34319	-0.194454	-0.183497	2.3444	-0.195561	-0.214475	2.35135	0.0310964	0.139366	2.41595	0.0802718	-0.0259034	2.44245	0.124403	-0.163789	2.44743	0.135432	-0.176239	2.45356	-0.0740055	-0.110679	2.36122	-0.0413982	-0.3766	2.44147	-0.0536038	-0.611266	2.52677	-0.0265056	-0.652499
	1014	0	-0.0360294	-0.0590026	2.37582	-0.047116	-0.0123811	2.38577	-0.0800241	0.227106	2.37815	-0.0830354	0.360158	2.32803	-0.168483	0.133017	2.34666	-0.201874	-0.0383373	2.34339	-0.195024	-0.183823	2.34446	-0.196167	-0.213439	2.35158	0.0305078	0.139518	2.4161	0.0801805	-0.0259619	2.44254	0.123188	-0.164471	2.44636	0.135259	-0.176806	2.45406	-0.0740339	-0.110631	2.3612	-0.0414445	-0.376707	2.44152	-0.0535935	-0.611311	2.52682	-0.0246639	-0.6531
	1016	0	-0.0362574	-0.0589617	2.37581	-0.047339	-0.0123205	2.38561	-0.0805407	0.227213	2.37793	-0.0837958	0.360172	2.328	-0.16889	0.133081	2.34677	-0.202273	-0.0385634	2.34359	-0.195563	-0.184118	2.34448	-0.196649	-0.212672	2.35178	0.0298176	0.139673	2.41621	0.0800494	-0.0260347	2.44261	0.122342	-0.16498	2.44558	0.135157	-0.177584	2.4545	-0.0741177	-0.110592	2.36118	-0.0415489	-0.376806	2.44157	-0.0532875	-0.611316	2.52702	-0.0227094	-0.653291
	1017	0	-0.0365012	-0.0589282	2.3758	-0.0475791	-0.0122644	2.38545	-0.0811353	0.227361	2.37765	-0.0844331	0.360265	2.32799	-0.169297	0.133136	2.34687	-0.202697	-0.038771	2.34384	-0.196045	-0.184371	2.3445	-0.19704	-0.212106	2.35196	0.0291824	0.139803	2.41629	0.0798862	-0.0261092	2.44267	0.12176	-0.165334	2.44506	0.135054	-0.178276	2.45482	-0.0742276	-0.11056	2.36117	-0.0416153	-0.376872	2.44161	-0.0530345	-0.611323	2.52717	-0.0244284	-0.653348
	1018	0	-0.0367501	-0.0589039	2.37579	-0.0478196	-0.0122177	2.38529	-0.0816714	0.22749	2.37741	-0.0849514	0.360328	2.32804	-0.169702	0.133164	2.34697	-0.203088	-0.0389488	2.34407	-0.196474	-0.184587	2.34451	-0.197364	-0.211685	2.35212	0.0286367	0.139892	2.41638	0.0797076	-0.0261784	2.44271	0.121329	-0.16559	2.44469	0.134955	-0.178845	2.45506	-0.0743584	-0.110539	2.36117	-0.0418512	-0.377343	2.44186	-0.0527942	-0.611646	2.52759	-0.0240506	-0.653322
	1021	0	-0.0370166	-0.0588639	2.37578	-0.0480671	-0.0121536	2.38512	-0.0821348	0.227625	2.37719	-0.0853624	0.360454	2.32812	-0.170094	0.133216	2.34706	-0.203451	-0.0390718	2.34426	-0.19685	-0.184744	2.34451	-0.197655	-0.211377	2.35226	0.0280967	0.139982	2.41643	0.0795151	-0.0261948	2.44276	0.120823	-0.165788	2.44419	0.134884	-0.179308	2.45521	-0.0745173	-0.110496	2.36117	-0.0426149	-0.377202	2.44162	-0.0526478	-0.611423	2.52742	-0.0246137	-0.652741
	1022	0	-0.0372715	-0.0588296	2.37578	-0.0483018	-0.0120968	2.38496	-0.0825514	0.227735	2.37698	-0.0857019	0.360558	2.3282	-0.170458	0.133264	2.34715	-0.203788	-0.0391715	2.34444	-0.197172	-0.184872	2.34451	-0.197897	-0.211154	2.35237	0.0276118	0.140053	2.41646	0.0792927	-0.026205	2.44279	0.120431	-0.165925	2.44379	0.134806	-0.179692	2.45521	-0.0746756	-0.110459	2.36116	-0.0438183	-0.376803	2.44116	-0.0525635	-0.61115	2.52722	-0.0241104	-0.652246
	1023	0	-0.0375158	-0.058802	2.37577	-0.0485219	-0.0120488	2.3848	-0.0828983	0.227818	2.37683	-0.0859833	0.360639	2.32826	-0.170793	0.133312	2.34722	-0.20412	-0.0392046	2.34459	-0.197439	-0.184936	2.3445	-0.198102	-0.211002	2.35247	0.0271986	0.140109	2.41649	0.0790637	-0.026212	2.44281	0.120089	-0.166031	2.44344	0.134735	-0.180013	2.45505	-0.0748419	-0.11043	2.36116	-0.0448951	-0.377462	2.44106	-0.0525075	-0.61142	2.52725	-0.0289005	-0.653072
Adult_standing_and_kid_standing	1025	0	-0.0377491	-0.0587811	2.37577	-0.0487323	-0.0120102	2.38465	-0.0832158	0.227865	2.37668	-0.0861967	0.360611	2.32828	-0.17109	0.133354	2.34729	-0.204408	-0.0392273	2.3447	-0.197683	-0.184986	2.34449	-0.198283	-0.2109	2.35256	0.0268836	0.140145	2.41653	0.0788497	-0.0262204	2.44281	0.119827	-0.166111	2.44318	0.134374	-0.179913	2.45469	-0.0750079	-0.110406	2.36116	-0.0457286	-0.37761	2.44081	-0.0525518	-0.611458	2.52713	-0.0295471	-0.653013
	1028	0	-0.037957	-0.0587583	2.37576	-0.0489163	-0.0119702	2.3845	-0.0834462	0.227901	2.37654	-0.0864023	0.360599	2.32834	-0.171338	0.133367	2.34735	-0.204665	-0.039231	2.34479	-0.197909	-0.185014	2.3445	-0.198457	-0.210844	2.35265	0.0266353	0.140171	2.41658	0.078653	-0.0262191	2.44281	0.119612	-0.166164	2.44307	0.134933	-0.184523	2.45445	-0.0751608	-0.110385	2.36116	-0.0461653	-0.377525	2.44066	-0.0526367	-0.611168	2.52687	-0.030262	-0.652568
	1031	0	-0.0381437	-0.0587347	2.37576	-0.0490778	-0.0119274	2.38436	-0.0836127	0.227955	2.37643	-0.0865639	0.360613	2.32839	-0.17155	0.13339	2.3474	-0.204894	-0.0392419	2.34486	-0.198103	-0.185046	2.34451	-0.198615	-0.210816	2.35274	0.0264105	0.140197	2.41662	0.0784738	-0.0262166	2.44281	0.119456	-0.166202	2.44297	0.135644	-0.187593	2.4547	-0.0753012	-0.11036	2.36115	-0.0464881	-0.37751	2.44056	-0.0527048	-0.61109	2.52673	-0.0318422	-0.652543
	1032	0	-0.0383063	-0.0587098	2.37576	-0.0492215	-0.0118822	2.38422	-0.0837709	0.228019	2.37631	-0.0867005	0.360624	2.32845	-0.171741	0.133411	2.34744	-0.205083	-0.0392335	2.34492	-0.198283	-0.185055	2.34454	-0.198756	-0.210804	2.35282	0.0261971	0.140232	2.41667	0.0783175	-0.0262194	2.44281	0.119335	-0.166231	2.44292	0.136326	-0.190123	2.45475	-0.0754185	-0.110334	2.36114	-0.046733	-0.377494	2.44049	-0.0527328	-0.611029	2.52663	-0.0323499	-0.65249
	1033	0	-0.0384511	-0.0586872	2.37576	-0.0493493	-0.0118392	2.38409	-0.083944	0.228088	2.37615	-0.0868299	0.360635	2.32848	-0.171905	0.133427	2.34748	-0.205246	-0.0392189	2.34497	-0.198448	-0.185055	2.34458	-0.198882	-0.210811	2.3529	0.0260034	0.140271	2.41671	0.0781804	-0.0262217	2.4428	0.119272	-0.166227	2.44297	0.137144	-0.191995	2.45488	-0.0755238	-0.11031	2.36114	-0.046946	-0.377457	2.44041	-0.0527616	-0.610959	2.52656	-0.0316247	-0.651953
	1034	0	-0.0385784	-0.0586673	2.37576	-0.0494604	-0.0118012	2.38396	-0.0840892	0.228127	2.37604	-0.0870329	0.360488	2.32853	-0.172062	0.133434	2.34752	-0.205392	-0.039216	2.34502	-0.198586	-0.185065	2.34464	-0.198996	-0.210836	2.35297	0.0258347	0.140299	2.41675	0.0780589	-0.0262259	2.44278	0.118888	-0.166335	2.44258	0.137417	-0.193249	2.45475	-0.0756157	-0.110293	2.36113	-0.0471817	-0.377256	2.44025	-0.0528051	-0.61073	2.5264	-0.0304892	-0.651493
	1035	0	-0.0386898	-0.058651	2.37575	-0.0495576	-0.0117687	2.38385	-0.0842159	0.228155	2.37595	-0.0872021	0.360346	2.32855	-0.172195	0.133437	2.34754	-0.205528	-0.0392069	2.34506	-0.198709	-0.185067	2.3447	-0.199097	-0.210866	2.35304	0.0256946	0.140314	2.41679	0.0779523	-0.0262293	2.44276	0.118354	-0.166489	2.44205	0.137517	-0.194422	2.45433	-0.0756942	-0.110284	2.36113	-0.0473056	-0.377196	2.44019	-0.0528321	-0.610645	2.52634	-0.0300785	-0.651127
	1036	0	-0.0388048	-0.0586408	2.37575	-0.0496549	-0.0117449	2.38373	-0.0843315	0.228169	2.37588	-0.0874983	0.359977	2.32851	-0.172334	0.133417	2.34756	-0.20565	-0.0391959	2.3451	-0.198818	-0.185067	2.34475	-0.199186	-0.210902	2.35309	0.0255734	0.140322	2.41681	0.0778568	-0.0262331	2.44274	0.117964	-0.166604	2.44165	0.13757	-0.195329	2.45399	-0.0757917	-0.110294	2.36111	-0.0473792	-0.377163	2.44017	-0.0528541	-0.610601	2.5263	-0.0297	-0.650881
	1037	0	-0.0389392	-0.0586171	2.37574	-0.0497624	-0.0117106	2.38362	-0.0844354	0.228181	2.37582	-0.0876461	0.359812	2.32851	-0.17245	0.133408	2.34759	-0.205757	-0.0391845	2.34513	-0.198932	-0.185067	2.34481	-0.199266	-0.21094	2.35314	0.0254674	0.140331	2.41685	0.077768	-0.0262436	2.44272	0.117658	-0.16671	2.44133	0.136038	-0.191833	2.45293	-0.0759021	-0.110301	2.3611	-0.0474283	-0.377137	2.44016	-0.0528765	-0.61057	2.52627	-0.0293545	-0.650672
	1038	0	-0.0390672	-0.0585753	2.37574	-0.0498637	-0.0116652	2.38351	-0.0845303	0.22819	2.37577	-0.0878088	0.359684	2.32851	-0.17256	0.133399	2.34761	-0.205854	-0.0391758	2.34517	-0.199046	-0.185068	2.34487	-0.199346	-0.210985	2.3532	0.0253471	0.14037	2.4169	0.077694	-0.026256	2.4427	0.117456	-0.166787	2.44113	0.135156	-0.189944	2.45299	-0.0759985	-0.110299	2.36109	-0.0474571	-0.377114	2.44016	-0.0528883	-0.610547	2.52625	-0.0294881	-0.650718
Adult_kicking_kid	1039	0	-0.0391912	-0.0585266	2.37574	-0.0499606	-0.0116136	2.38341	-0.0846194	0.2282	2.37571	-0.0879552	0.359589	2.32852	-0.172661	0.133397	2.34764	-0.20594	-0.0391689	2.3452	-0.199139	-0.185072	2.34492	-0.19943	-0.211069	2.35326	0.0252261	0.140409	2.41695	0.0776224	-0.026268	2.44268	0.117311	-0.166841	2.44098	0.134397	-0.188263	2.45312	-0.0760887	-0.110294	2.36108	-0.0474603	-0.377096	2.44017	-0.0528977	-0.61053	2.52624	-0.0271078	-0.650488
	1044	0	-0.0401166	-0.0585115	2.37552	-0.0501957	-0.0115857	2.38326	-0.0846945	0.228192	2.37567	-0.08807	0.359526	2.32853	-0.172757	0.133401	2.34767	-0.206022	-0.0391713	2.34525	-0.199219	-0.185083	2.34497	-0.199508	-0.211157	2.3533	0.043268	0.130873	2.37934	0.103675	-0.00822227	2.33355	-0.00237049	-0.0202674	2.25319	-0.0432599	-0.0174557	2.23158	-0.0772254	-0.110335	2.361	-0.0464175	-0.37691	2.44042	-0.0529107	-0.610516	2.52623	-0.0250849	-0.650815
	1045	0	-0.0411334	-0.0584803	2.37566	-0.0504208	-0.0115445	2.3833	-0.0848232	0.228198	2.37593	-0.0882377	0.359429	2.32863	-0.172825	0.133393	2.34771	-0.2062	-0.0388908	2.34557	-0.199372	-0.184916	2.34491	-0.199584	-0.211247	2.35327	0.051896	0.130112	2.34258	0.0847386	-0.0147268	2.40387	0.105315	-0.13593	2.42411	0.116143	-0.172081	2.42961	-0.0799091	-0.110293	2.36321	-0.0466358	-0.376202	2.44026	-0.0529895	-0.610091	2.52608	-0.0431631	-0.638326
	1047	0	-0.0498306	-0.0529996	2.38255	-0.0559858	-0.00704603	2.39101	-0.0896303	0.229794	2.39167	-0.0976397	0.361072	2.34722	-0.184477	0.138239	2.36296	-0.207907	-0.0364996	2.35036	-0.199064	-0.183673	2.34458	-0.199645	-0.209636	2.35169	0.0516368	0.137303	2.3249	0.0767009	-0.00561678	2.40719	0.0931442	-0.121965	2.42577	0.104763	-0.154131	2.42675	-0.0959955	-0.104752	2.37938	-0.051577	-0.374347	2.441	-0.0534266	-0.609597	2.52619	-0.0494747	-0.640623
	1048	0	-0.0629255	-0.045114	2.39478	-0.0668457	0.000540957	2.40845	-0.0980801	0.233647	2.412	-0.112331	0.36622	2.37154	-0.198387	0.142215	2.38396	-0.212543	-0.0343522	2.35934	-0.199141	-0.182658	2.3452	-0.199352	-0.214828	2.34857	0.0501314	0.140745	2.3189	0.0665566	-0.00498197	2.4283	0.101045	-0.135824	2.45502	0.110165	-0.16161	2.4463	-0.111678	-0.0985047	2.39496	-0.0655709	-0.367736	2.44376	-0.0553545	-0.60725	2.52632	-0.0643766	-0.631279
	1048	0	-0.0696836	-0.0410584	2.40118	-0.0723194	0.00433499	2.4177	-0.10222	0.235563	2.42178	-0.118521	0.368429	2.38172	-0.204602	0.143943	2.39342	-0.21576	-0.0330457	2.3654	-0.199243	-0.181747	2.34589	-0.199193	-0.218863	2.34627	0.0469681	0.144183	2.31869	0.0618101	-0.00499236	2.43843	0.106669	-0.145483	2.47249	0.121747	-0.180161	2.46757	-0.11896	-0.0955829	2.40219	-0.0738142	-0.363808	2.44541	-0.0571667	-0.605127	2.52647	-0.0714577	-0.626812
	1049	0	-0.0750489	-0.037535	2.4063	-0.0777787	0.0075881	2.42576	-0.106309	0.237606	2.43055	-0.124327	0.370812	2.39069	-0.211191	0.145377	2.40258	-0.219472	-0.032143	2.37172	-0.20115	-0.180607	2.34808	-0.204535	-0.209484	2.34732	0.0487891	0.142097	2.35617	0.0570719	-0.00153115	2.36483	0.108293	-0.147304	2.48077	0.125753	-0.184941	2.47587	-0.123931	-0.0937362	2.4067	-0.0797481	-0.361451	2.44694	-0.0592473	-0.603445	2.52689	-0.074844	-0.624615
	1055	0	-0.0951845	-0.0386559	2.41625	-0.107065	0.00448004	2.44449	-0.139528	0.238071	2.44477	-0.170607	0.368316	2.40177	-0.244396	0.139037	2.42963	-0.255965	-0.0232871	2.41645	-0.242108	-0.170323	2.40833	-0.251577	-0.197781	2.40969	-0.0176342	0.14923	2.43604	0.0287702	-0.0105319	2.42795	0.0869816	-0.156234	2.46654	0.106643	-0.193833	2.45668	-0.13499	-0.0935516	2.41038	-0.0941463	-0.36124	2.45343	-0.0633924	-0.603431	2.5278	-0.0472223	-0.635406
	1056	0	-0.10652	-0.0404455	2.42028	-0.120434	0.00205185	2.45102	-0.159495	0.236075	2.44818	-0.19626	0.364646	2.40416	-0.26311	0.132726	2.43986	-0.28494	-0.026984	2.44944	-0.275082	-0.173483	2.4501	-0.281023	-0.194376	2.44733	-0.0547938	0.151456	2.47148	0.0127343	-0.0133969	2.45223	0.0728682	-0.159109	2.45627	0.0943706	-0.195953	2.44525	-0.142532	-0.0940957	2.41196	-0.103246	-0.360927	2.45642	-0.0667376	-0.603071	2.5286	-0.0443834	-0.642154
	1057	0	-0.114548	-0.0436208	2.42137	-0.129271	-0.00121641	2.45299	-0.174041	0.231567	2.44453	-0.212995	0.357406	2.39936	-0.27586	0.1255	2.44151	-0.297434	-0.0292807	2.46253	-0.291593	-0.176353	2.46916	-0.296152	-0.192611	2.46569	-0.0752409	0.149759	2.48356	0.00533626	-0.015364	2.46313	0.0652835	-0.160449	2.44991	0.0867948	-0.197031	2.4385	-0.148444	-0.0960038	2.4119	-0.109581	-0.361361	2.45785	-0.0692402	-0.603068	2.52917	-0.0547832	-0.638044
Adult_kicking_kid	1059	0	-0.121431	-0.0499512	2.41762	-0.136741	-0.0077511	2.44741	-0.18806	0.22401	2.43107	-0.224591	0.350964	2.39001	-0.284964	0.119272	2.43604	-0.305996	-0.0322802	2.46982	-0.304638	-0.179878	2.48227	-0.318871	-0.213592	2.5028	-0.0904837	0.142607	2.46777	1.46087e-05	-0.0167048	2.46806	0.0606396	-0.160726	2.44507	0.082387	-0.197264	2.43451	-0.153575	-0.100258	2.40838	-0.114046	-0.362548	2.45834	-0.0712489	-0.603594	2.52963	-0.0615946	-0.636831
	1070	0	-0.111355	-0.0545157	2.40202	-0.121004	-0.0114336	2.42278	-0.16119	0.222495	2.4057	-0.172821	0.354576	2.36065	-0.260617	0.123324	2.40958	-0.268804	-0.0341289	2.4185	-0.258729	-0.181102	2.40709	-0.261523	-0.205339	2.40991	-0.0471705	0.140886	2.4439	0.0218282	-0.0278613	2.45237	0.068776	-0.167488	2.43432	0.0831684	-0.193709	2.42989	-0.14717	-0.105331	2.39208	-0.114693	-0.363571	2.45506	-0.0737198	-0.602869	2.52839	-0.069837	-0.630027
	1072	0	-0.096768	-0.0575685	2.38935	-0.10422	-0.0133604	2.40666	-0.131087	0.222445	2.38836	-0.134934	0.357656	2.34323	-0.232533	0.128756	2.38777	-0.25018	-0.034061	2.39378	-0.246918	-0.18107	2.38699	-0.252153	-0.205836	2.39597	-0.0245336	0.139811	2.43011	0.0411435	-0.0334928	2.44124	0.081073	-0.171516	2.42899	0.0872342	-0.188912	2.42676	-0.135568	-0.10921	2.37836	-0.112522	-0.364751	2.45125	-0.0757899	-0.602059	2.52703	-0.0736658	-0.626285
	1073	0	-0.0880638	-0.0590891	2.38264	-0.0951813	-0.0142672	2.39889	-0.116839	0.222343	2.38155	-0.113938	0.358839	2.33397	-0.218636	0.131132	2.3779	-0.236745	-0.0335932	2.37636	-0.230605	-0.180302	2.36243	-0.229331	-0.199912	2.36129	-0.0060914	0.139555	2.41929	0.0509632	-0.0348653	2.43602	0.0878301	-0.172945	2.42593	0.0915468	-0.184144	2.42446	-0.128348	-0.111318	2.37075	-0.109436	-0.365751	2.44782	-0.0774636	-0.601337	2.52574	-0.0757953	-0.624167
	1074	0	-0.0822794	-0.0598371	2.37868	-0.0891797	-0.0146569	2.39441	-0.106863	0.222424	2.37827	-0.103352	0.359289	2.32929	-0.21094	0.132532	2.37266	-0.230018	-0.0333726	2.36782	-0.224076	-0.180092	2.35258	-0.221453	-0.198134	2.34924	0.00506936	0.139049	2.41325	0.0569133	-0.0352409	2.43292	0.0927624	-0.173406	2.42414	0.0953227	-0.180375	2.42313	-0.123853	-0.112453	2.36632	-0.106374	-0.366395	2.44516	-0.0787827	-0.600677	2.52455	-0.077167	-0.622811
	1075	0	-0.0775417	-0.0600143	2.37618	-0.0844791	-0.0146106	2.3917	-0.100325	0.222794	2.37671	-0.0962823	0.359778	2.32637	-0.204723	0.134002	2.36941	-0.225246	-0.0308851	2.3621	-0.219248	-0.177639	2.34631	-0.216443	-0.196967	2.34158	0.0117894	0.138804	2.4098	0.0611582	-0.0350646	2.43094	0.0972015	-0.173096	2.42382	0.099162	-0.177719	2.42212	-0.11983	-0.112801	2.36333	-0.10372	-0.366606	2.44319	-0.0798357	-0.60006	2.52349	-0.0780909	-0.621845
	1076	0	-0.0736832	-0.0598755	2.37462	-0.0807492	-0.014336	2.39012	-0.0958256	0.223195	2.37607	-0.0916216	0.360332	2.32538	-0.200277	0.135065	2.36739	-0.22203	-0.0289879	2.35875	-0.216188	-0.17537	2.34324	-0.213917	-0.195393	2.33869	0.0164781	0.138676	2.40761	0.0641584	-0.0347549	2.4296	0.100557	-0.172687	2.42398	0.102204	-0.175885	2.42162	-0.116459	-0.112753	2.36138	-0.101445	-0.366557	2.44166	-0.0806504	-0.599485	2.52255	-0.0786038	-0.621062
	1078	0	-0.0707702	-0.0595514	2.37366	-0.0778632	-0.0138609	2.38923	-0.0925945	0.223823	2.37598	-0.089481	0.360898	2.32614	-0.197236	0.135849	2.36631	-0.219747	-0.0274367	2.35703	-0.214392	-0.173307	2.34316	-0.213768	-0.193984	2.34017	0.0198253	0.138632	2.40614	0.0666144	-0.0338723	2.42861	0.102996	-0.172114	2.42419	0.104872	-0.174467	2.42131	-0.1139	-0.11247	2.3602	-0.0996777	-0.366425	2.44057	-0.0812943	-0.598934	2.52169	-0.0788104	-0.620415
	1081	0	-0.0686488	-0.0591913	2.37318	-0.0757672	-0.0133561	2.38885	-0.0906164	0.224599	2.37653	-0.0893076	0.361633	2.32775	-0.195261	0.136441	2.36606	-0.218553	-0.0264585	2.35727	-0.213916	-0.172229	2.34602	-0.215095	-0.19297	2.34414	0.0220105	0.138675	2.40527	0.0681652	-0.0337813	2.42789	0.104667	-0.172108	2.42423	0.106978	-0.173578	2.42127	-0.111955	-0.112113	2.35957	-0.0982302	-0.366938	2.44001	-0.081816	-0.598302	2.52082	-0.0787777	-0.619789
	1082	0	-0.0671144	-0.0587808	2.37305	-0.0742738	-0.0128124	2.38889	-0.089685	0.225411	2.37757	-0.0905091	0.362376	2.32996	-0.194457	0.136948	2.36683	-0.218579	-0.0263461	2.35908	-0.214329	-0.172358	2.34975	-0.216985	-0.192663	2.34848	0.0230444	0.13883	2.40516	0.069187	-0.0334541	2.42744	0.105842	-0.171984	2.42433	0.108489	-0.173014	2.42131	-0.110496	-0.111661	2.35941	-0.0973541	-0.367214	2.43961	-0.0821977	-0.597799	2.52014	-0.0785498	-0.619306
Adult_standing_and_kid_standing	1083	0	-0.0660444	-0.0583734	2.37315	-0.0732819	-0.0123	2.38918	-0.0897819	0.226131	2.37886	-0.0935901	0.363065	2.33275	-0.194551	0.137165	2.36821	-0.219317	-0.0267135	2.36129	-0.215336	-0.173	2.35342	-0.2189	-0.192919	2.35232	0.0227469	0.139082	2.40571	0.0694944	-0.032688	2.42727	0.106674	-0.171624	2.42456	0.109479	-0.172358	2.42142	-0.109444	-0.1112	2.35955	-0.0965668	-0.367365	2.43934	-0.082462	-0.597387	2.5196	-0.0781306	-0.618938
	1113	0	-0.077956	-0.0580005	2.3777	-0.0874697	-0.0122534	2.39582	-0.119267	0.22508	2.3897	-0.130274	0.358948	2.34407	-0.223043	0.132043	2.38394	-0.242079	-0.0225935	2.37623	-0.237024	-0.1687	2.37479	-0.23889	-0.209561	2.3741	-0.00808822	0.139565	2.41468	0.0542227	-0.0262434	2.42929	0.0969896	-0.166792	2.42259	0.106315	-0.171541	2.42248	-0.119577	-0.110866	2.36523	-0.0967783	-0.367392	2.43865	-0.0968469	-0.572089	2.50522	-0.0958326	-0.585974
	1114	0	-0.0846433	-0.0579561	2.38038	-0.09496	-0.0123835	2.39946	-0.130921	0.224652	2.39404	-0.143948	0.35648	2.34822	-0.233964	0.130218	2.39005	-0.251827	-0.0206973	2.3826	-0.246534	-0.166745	2.38413	-0.246792	-0.216163	2.38296	-0.0202506	0.139662	2.41836	0.0480588	-0.025504	2.43007	0.0925781	-0.166269	2.42148	0.105839	-0.196797	2.42296	-0.125399	-0.110766	2.36857	-0.0969919	-0.367395	2.43805	-0.10422	-0.558289	2.49729	-0.103091	-0.571174
	1115	0	-0.0888382	-0.0578718	2.38202	-0.0993544	-0.0123737	2.40156	-0.136362	0.224614	2.3961	-0.15065	0.355702	2.35026	-0.239538	0.129372	2.39318	-0.256829	-0.0195799	2.38587	-0.251331	-0.165641	2.38875	-0.250553	-0.219285	2.38707	-0.0264534	0.139753	2.42026	0.0441129	-0.025369	2.43046	0.0903823	-0.165977	2.42083	0.106582	-0.208924	2.42277	-0.129171	-0.110663	2.37065	-0.0971577	-0.367349	2.4375	-0.104282	-0.569267	2.49763	-0.0970425	-0.603516
	1116	0	-0.0915779	-0.05787	2.38308	-0.102137	-0.0124041	2.40289	-0.139775	0.224579	2.39743	-0.154983	0.355146	2.35158	-0.242868	0.128845	2.39507	-0.25987	-0.0188995	2.38788	-0.254297	-0.164963	2.39166	-0.252975	-0.221262	2.38979	-0.0302247	0.139829	2.42135	0.0415618	-0.0251884	2.43073	0.0889131	-0.165697	2.42041	0.101866	-0.201854	2.4228	-0.131685	-0.110625	2.37203	-0.0973301	-0.367299	2.43692	-0.103026	-0.580139	2.499	-0.0920241	-0.62394
	1117	0	-0.0933898	-0.0578669	2.38379	-0.103954	-0.0124162	2.40377	-0.142128	0.224593	2.39837	-0.157937	0.354766	2.35225	-0.245192	0.128511	2.39638	-0.261926	-0.0185276	2.38928	-0.256377	-0.164608	2.39368	-0.254614	-0.222855	2.39161	-0.0328222	0.139896	2.42215	0.039774	-0.0252461	2.43089	0.0878777	-0.165592	2.42014	0.098516	-0.195176	2.42271	-0.133387	-0.110599	2.37296	-0.0975296	-0.367232	2.43639	-0.0987616	-0.596939	2.50322	-0.0891	-0.633578
	1118	0	-0.0946164	-0.0578426	2.38427	-0.105202	-0.0124078	2.40438	-0.143303	0.224742	2.39886	-0.159281	0.354736	2.35207	-0.246282	0.128551	2.39698	-0.263034	-0.018525	2.39015	-0.257723	-0.164629	2.39478	-0.255442	-0.224091	2.39249	-0.0341984	0.140014	2.4227	0.0385501	-0.0251847	2.43102	0.0871163	-0.165468	2.41995	0.0963918	-0.190271	2.42239	-0.134539	-0.110546	2.3736	-0.0977187	-0.367118	2.43593	-0.0971416	-0.602723	2.50472	-0.0869559	-0.638859
	1119	0	-0.0954909	-0.0578205	2.38461	-0.106116	-0.0123967	2.40482	-0.14336	0.225087	2.39899	-0.159172	0.355238	2.35129	-0.24632	0.128846	2.39696	-0.263236	-0.0186685	2.39055	-0.257852	-0.164892	2.39472	-0.255504	-0.224817	2.39259	-0.0344898	0.140157	2.42298	0.0376762	-0.0251419	2.43111	0.0865866	-0.165356	2.41982	0.0952143	-0.186939	2.42212	-0.135356	-0.1105	2.37405	-0.0979146	-0.366971	2.43545	-0.0959049	-0.606679	2.50578	-0.0855634	-0.642136
	1120	0	-0.096135	-0.0578039	2.38486	-0.106746	-0.0123769	2.40513	-0.142526	0.225493	2.39881	-0.158221	0.355905	2.35032	-0.245394	0.129358	2.39636	-0.26289	-0.0188678	2.39052	-0.257309	-0.165196	2.39403	-0.254976	-0.225071	2.39218	-0.0339042	0.14036	2.423	0.0370712	-0.0251675	2.43117	0.0862127	-0.165287	2.41974	0.0945124	-0.184486	2.42187	-0.135951	-0.11047	2.37438	-0.0981427	-0.366822	2.43496	-0.0942047	-0.610015	2.50723	-0.0843197	-0.644205
	1121	0	-0.0965896	-0.057777	2.38502	-0.107132	-0.012336	2.40531	-0.141227	0.225926	2.39844	-0.156929	0.356608	2.34932	-0.244137	0.129909	2.39557	-0.262111	-0.0187653	2.39015	-0.256551	-0.165106	2.39315	-0.253966	-0.224519	2.39129	-0.0328408	0.140614	2.42286	0.0366996	-0.0252928	2.4312	0.08598	-0.165274	2.41971	0.0940505	-0.182483	2.42164	-0.136391	-0.110425	2.3746	-0.0983997	-0.366636	2.43445	-0.0933115	-0.611986	2.508	-0.0831591	-0.64516
Adult_standing_and_kid_standing	1122	0	-0.0968897	-0.0577539	2.38511	-0.107319	-0.012297	2.40539	-0.13974	0.226289	2.39801	-0.155208	0.357231	2.34844	-0.24279	0.130427	2.39476	-0.260969	-0.0191431	2.3897	-0.255646	-0.165521	2.39206	-0.252963	-0.224384	2.39035	-0.031571	0.140811	2.42261	0.0364955	-0.0254073	2.43121	0.0858286	-0.165266	2.41971	0.093779	-0.180976	2.42145	-0.136705	-0.110381	2.37474	-0.0986499	-0.366453	2.43397	-0.0925592	-0.613359	2.50867	-0.0821077	-0.645241
	1131	0	-0.0970679	-0.0577458	2.38515	-0.107367	-0.0122706	2.40544	-0.138545	0.226637	2.39764	-0.154485	0.357837	2.34828	-0.241979	0.130772	2.39427	-0.26049	-0.0190398	2.38948	-0.254972	-0.165342	2.39104	-0.251796	-0.223396	2.38905	-0.0306674	0.140886	2.42222	0.0363369	-0.0251342	2.43127	0.0855822	-0.164812	2.41961	0.0916051	-0.174057	2.42111	-0.136929	-0.110375	2.37484	-0.0992361	-0.366205	2.43384	-0.091807	-0.614357	2.50953	-0.0812675	-0.64503
	1132	0	-0.0971541	-0.0577447	2.38514	-0.10732	-0.0122517	2.40545	-0.137655	0.226891	2.39731	-0.153782	0.358395	2.34815	-0.241256	0.131068	2.39381	-0.260076	-0.0189233	2.38927	-0.254331	-0.165137	2.39001	-0.250741	-0.222448	2.38787	-0.0298657	0.140912	2.42181	0.0362551	-0.0248649	2.43133	0.0853914	-0.164386	2.41952	0.0901943	-0.169637	2.42083	-0.137076	-0.110378	2.3749	-0.0999388	-0.365924	2.43384	-0.0910972	-0.614934	2.51069	-0.0714035	-0.651528
	1133	0	-0.0971705	-0.0577454	2.38509	-0.107204	-0.0122341	2.40542	-0.136906	0.227093	2.39703	-0.153196	0.35888	2.34805	-0.24065	0.131305	2.39343	-0.259716	-0.0187642	2.38906	-0.253773	-0.164883	2.38915	-0.249821	-0.221541	2.38698	-0.0291973	0.140952	2.42145	0.036255	-0.0245533	2.4314	0.0853118	-0.163885	2.41966	0.0892911	-0.166851	2.42071	-0.137163	-0.110387	2.37493	-0.100692	-0.365635	2.43393	-0.0907031	-0.615376	2.51134	-0.0728274	-0.647811
	1134	0	-0.0971314	-0.0577395	2.38502	-0.107032	-0.0122034	2.40535	-0.136265	0.227277	2.39669	-0.152754	0.359303	2.34801	-0.240164	0.131494	2.39313	-0.259367	-0.0185334	2.38881	-0.253255	-0.16455	2.38832	-0.249056	-0.22063	2.38613	-0.0286384	0.141013	2.42115	0.0362812	-0.0242119	2.43148	0.085269	-0.163341	2.41984	0.0886778	-0.164963	2.42068	-0.137204	-0.110398	2.37492	-0.101465	-0.365319	2.43413	-0.0904024	-0.615629	2.51193	-0.0749775	-0.644112
	1135	0	-0.0970568	-0.0577333	2.38494	-0.106833	-0.0121733	2.40526	-0.135742	0.227422	2.39641	-0.152396	0.359658	2.34799	-0.239768	0.131638	2.39289	-0.259033	-0.0182565	2.38852	-0.252816	-0.164201	2.38761	-0.248466	-0.219825	2.38548	-0.0281711	0.141068	2.42091	0.0363937	-0.0237644	2.43159	0.0850896	-0.162852	2.41988	0.0882833	-0.163751	2.42064	-0.13721	-0.110412	2.3749	-0.103021	-0.364868	2.43438	-0.0902436	-0.61584	2.51227	-0.0779155	-0.64136
	1136	0	-0.096962	-0.0577239	2.38484	-0.106622	-0.0121421	2.40517	-0.13531	0.227542	2.39619	-0.152085	0.359984	2.34799	-0.239447	0.131746	2.39271	-0.258744	-0.0179953	2.38826	-0.252482	-0.163905	2.38707	-0.248014	-0.219171	2.38503	-0.0277769	0.141103	2.4207	0.0365249	-0.0233474	2.43168	0.0848928	-0.16242	2.41985	0.0879977	-0.162879	2.4206	-0.137197	-0.110423	2.37486	-0.104112	-0.364592	2.43447	-0.0902057	-0.615879	2.5126	-0.0801788	-0.639496
	1137	0	-0.0968537	-0.0577057	2.38474	-0.106413	-0.0121031	2.40506	-0.134979	0.227641	2.39599	-0.151849	0.360261	2.34802	-0.239197	0.131827	2.39256	-0.25847	-0.0177358	2.38802	-0.252258	-0.163665	2.38673	-0.247672	-0.218615	2.38469	-0.0274483	0.141131	2.42052	0.0366602	-0.022967	2.43176	0.0847466	-0.162039	2.41984	0.0877898	-0.162241	2.42058	-0.137159	-0.110428	2.37479	-0.105091	-0.36434	2.43451	-0.0901379	-0.615914	2.51282	-0.0815271	-0.638221
	1138	0	-0.0967395	-0.0576726	2.38462	-0.106207	-0.0120494	2.40494	-0.134698	0.227733	2.3958	-0.151665	0.360499	2.34806	-0.239005	0.131887	2.39245	-0.258229	-0.0175008	2.38781	-0.252078	-0.16346	2.38649	-0.247422	-0.218161	2.38444	-0.0271712	0.141158	2.42038	0.0367962	-0.0226196	2.43184	0.0846493	-0.161693	2.41987	0.0876352	-0.161766	2.42056	-0.137112	-0.110421	2.37468	-0.105985	-0.364106	2.43448	-0.090141	-0.61578	2.51299	-0.0825109	-0.637324
	1139	0	-0.0966236	-0.0576394	2.38451	-0.10601	-0.0119974	2.40481	-0.134473	0.227807	2.39564	-0.151514	0.360672	2.34809	-0.238852	0.131926	2.39237	-0.258047	-0.0173349	2.38764	-0.25194	-0.163316	2.38632	-0.247225	-0.217833	2.38426	-0.0269332	0.141176	2.42026	0.0369383	-0.0223364	2.43192	0.0845826	-0.161419	2.41993	0.0875359	-0.161493	2.42055	-0.137056	-0.110413	2.37456	-0.10684	-0.363924	2.43429	-0.0901523	-0.615714	2.51307	-0.0833053	-0.636756
Adult_standing_and_kid_standing	1140	0	-0.0965111	-0.0576094	2.38441	-0.105828	-0.0119529	2.4047	-0.134293	0.227854	2.39551	-0.151254	0.360764	2.34813	-0.238724	0.131952	2.39231	-0.257884	-0.0171344	2.38749	-0.251851	-0.163099	2.38632	-0.246836	-0.214487	2.38376	-0.0267209	0.141187	2.42016	0.037068	-0.0220824	2.43198	0.0844887	-0.161187	2.41998	0.087461	-0.161284	2.42056	-0.136996	-0.110406	2.37445	-0.10763	-0.36377	2.43407	-0.0901957	-0.615625	2.51311	-0.0839127	-0.636394
	1148	0	-0.0963408	-0.0575823	2.38432	-0.10561	-0.0119204	2.40461	-0.134105	0.227864	2.39542	-0.150735	0.360722	2.34797	-0.23859	0.13199	2.39226	-0.257498	-0.0173658	2.38723	-0.251771	-0.163203	2.38625	-0.246524	-0.21428	2.38355	-0.026311	0.14124	2.4202	0.0372101	-0.0219198	2.43206	0.084453	-0.161049	2.41999	0.0881271	-0.162482	2.42071	-0.136881	-0.110421	2.37437	-0.109108	-0.3637	2.43337	-0.0900353	-0.615292	2.51327	-0.0840655	-0.636078
	1149	0	-0.0961769	-0.0575539	2.38424	-0.105408	-0.0118866	2.40452	-0.133963	0.227873	2.39533	-0.150312	0.360731	2.34781	-0.238472	0.132023	2.39223	-0.257209	-0.0174538	2.3871	-0.251711	-0.16322	2.3862	-0.246271	-0.21412	2.38339	-0.0260353	0.141305	2.42022	0.0373105	-0.0218089	2.43209	0.0844368	-0.160941	2.42	0.0887019	-0.163485	2.4208	-0.136763	-0.110431	2.37429	-0.110431	-0.363625	2.43272	-0.0898756	-0.614937	2.51341	-0.0841197	-0.635845
	1150	0	-0.0960417	-0.05754	2.38418	-0.105238	-0.0118691	2.40445	-0.133838	0.227863	2.39526	-0.149949	0.360716	2.34763	-0.238367	0.132052	2.39221	-0.256992	-0.0175126	2.38699	-0.251668	-0.163227	2.38616	-0.246	-0.21315	2.38306	-0.0258003	0.14136	2.42024	0.0373812	-0.0216887	2.43211	0.084407	-0.160808	2.41999	0.0891857	-0.164419	2.42083	-0.136664	-0.110449	2.37422	-0.111733	-0.36359	2.43206	-0.0898124	-0.614756	2.51348	-0.0841661	-0.635695
	1151	0	-0.0959167	-0.0575272	2.38411	-0.105082	-0.0118529	2.40438	-0.133734	0.227853	2.39519	-0.149669	0.360703	2.34748	-0.238277	0.132076	2.39219	-0.256801	-0.0175535	2.38689	-0.251634	-0.16323	2.38614	-0.245856	-0.213076	2.38292	-0.0256062	0.141406	2.42025	0.0374368	-0.0215876	2.43211	0.0843897	-0.160685	2.42	0.089552	-0.165157	2.42084	-0.13657	-0.110464	2.37416	-0.112839	-0.363549	2.43147	-0.0897539	-0.61459	2.51353	-0.0841434	-0.635597
	1152	0	-0.0958032	-0.0575182	2.38406	-0.104943	-0.0118408	2.40431	-0.133646	0.227841	2.39514	-0.149426	0.360675	2.34734	-0.238198	0.132097	2.39218	-0.25666	-0.017543	2.38683	-0.251609	-0.163218	2.38612	-0.245748	-0.212997	2.38281	-0.0254465	0.141442	2.42026	0.0374783	-0.0215063	2.4321	0.0843354	-0.160591	2.41999	0.089754	-0.165663	2.42081	-0.136481	-0.11048	2.3741	-0.11379	-0.363514	2.43095	-0.0897337	-0.614418	2.51354	-0.0841429	-0.635552
	1153	0	-0.0956999	-0.0575085	2.384	-0.104817	-0.0118291	2.40424	-0.133572	0.227828	2.39509	-0.149265	0.360682	2.34728	-0.238129	0.132116	2.39217	-0.256538	-0.0175001	2.38677	-0.251584	-0.163183	2.38611	-0.245657	-0.212944	2.38276	-0.0253316	0.141464	2.42026	0.0375124	-0.0214416	2.43209	0.084297	-0.160515	2.42001	0.0941847	-0.178104	2.42081	-0.136395	-0.110489	2.37403	-0.114548	-0.363461	2.43049	-0.0897098	-0.614297	2.51352	-0.0840964	-0.635549
	1154	0	-0.0956108	-0.0574969	2.38394	-0.10471	-0.0118162	2.40418	-0.133517	0.227817	2.39505	-0.149173	0.360693	2.34722	-0.238071	0.132135	2.39216	-0.25643	-0.0174239	2.38669	-0.251541	-0.163111	2.38611	-0.245591	-0.21291	2.38273	-0.0252436	0.141483	2.42026	0.0375398	-0.0213887	2.43207	0.0842794	-0.160442	2.42004	0.0967665	-0.185662	2.42047	-0.136318	-0.110492	2.37396	-0.115182	-0.363399	2.43009	-0.0896984	-0.614186	2.51348	-0.0840513	-0.635564
	1155	0	-0.0955311	-0.0574653	2.38388	-0.104615	-0.01179	2.40412	-0.133471	0.227806	2.39501	-0.149113	0.360705	2.34718	-0.238036	0.132152	2.39216	-0.256318	-0.0173166	2.38661	-0.2515	-0.163014	2.38612	-0.245549	-0.212895	2.38272	-0.0251798	0.141502	2.42025	0.0375604	-0.0213402	2.43204	0.0842654	-0.160376	2.42006	0.0953874	-0.181989	2.42004	-0.13625	-0.110466	2.37386	-0.115733	-0.363295	2.42973	-0.0897731	-0.613977	2.51331	-0.0840443	-0.63557
	1157	0	-0.0954597	-0.0574451	2.38383	-0.104534	-0.0117752	2.40407	-0.133438	0.227788	2.39498	-0.149067	0.360706	2.34715	-0.238008	0.132165	2.39216	-0.256235	-0.0171556	2.38649	-0.251461	-0.162866	2.38608	-0.245527	-0.212888	2.38275	-0.0251281	0.141513	2.42024	0.037584	-0.0212187	2.43197	0.0842539	-0.160219	2.42011	0.0965083	-0.185239	2.41982	-0.136183	-0.110465	2.37378	-0.116341	-0.363216	2.42938	-0.0901469	-0.613892	2.51304	-0.0758744	-0.646569
Adult_standing_and_kid_standing	1158	0	-0.0953992	-0.0574293	2.38378	-0.104466	-0.0117648	2.40402	-0.133418	0.227764	2.39495	-0.149044	0.360704	2.34713	-0.23799	0.132174	2.39215	-0.256165	-0.0169883	2.38637	-0.251389	-0.162698	2.38602	-0.245514	-0.212893	2.38278	-0.0250864	0.141517	2.42023	0.0376041	-0.021098	2.4319	0.0842461	-0.16006	2.42016	0.0974627	-0.18761	2.41957	-0.136125	-0.110466	2.3737	-0.116868	-0.363145	2.42908	-0.0905393	-0.613832	2.51276	-0.0709304	-0.653099
	1214	0	-0.0945885	-0.0569512	2.38329	-0.10368	-0.0115782	2.40405	-0.132094	0.226901	2.39535	-0.148475	0.360144	2.3464	-0.237044	0.131978	2.39167	-0.255119	-0.0179492	2.38609	-0.250274	-0.163247	2.38542	-0.245383	-0.215789	2.38164	-0.0242328	0.141509	2.42009	0.0389036	-0.0238929	2.43124	0.0806304	-0.163794	2.4162	0.0903717	-0.170698	2.4187	-0.135289	-0.109477	2.37298	-0.103881	-0.359474	2.43923	-0.0889231	-0.599344	2.52336	-0.0819549	-0.622328
	1215	0	-0.0944744	-0.0568846	2.38328	-0.103595	-0.0115379	2.40408	-0.132039	0.226889	2.39537	-0.148139	0.360139	2.34657	-0.236954	0.131974	2.3916	-0.255046	-0.0179824	2.38615	-0.250286	-0.163254	2.38539	-0.245295	-0.214608	2.38136	-0.0241641	0.141558	2.42014	0.039053	-0.0242361	2.43126	0.0814087	-0.164064	2.41659	0.0906185	-0.170687	2.41887	-0.135166	-0.109401	2.37292	-0.103984	-0.35894	2.43914	-0.0898343	-0.59662	2.52176	-0.0834704	-0.617275
	1216	0	-0.0943639	-0.0568254	2.38328	-0.10351	-0.0114995	2.40412	-0.131996	0.226881	2.39538	-0.147915	0.360148	2.34666	-0.23686	0.131968	2.39153	-0.25492	-0.0180918	2.38622	-0.250311	-0.163318	2.38536	-0.245213	-0.213567	2.38115	-0.0241043	0.141599	2.42017	0.0392303	-0.0247294	2.43124	0.0819834	-0.164438	2.41686	0.0908294	-0.170693	2.41902	-0.135047	-0.109336	2.37287	-0.104168	-0.358065	2.43896	-0.0905572	-0.594314	2.52031	-0.0843903	-0.61397
	1217	0	-0.0942594	-0.0567706	2.38328	-0.103429	-0.011463	2.40415	-0.13196	0.226874	2.39539	-0.147779	0.360171	2.34674	-0.236768	0.131963	2.39146	-0.254832	-0.0181459	2.38628	-0.250327	-0.163347	2.38532	-0.245126	-0.212635	2.38095	-0.0240464	0.141637	2.4202	0.0393168	-0.0249823	2.43121	0.0824207	-0.164604	2.41674	0.0910051	-0.170705	2.41913	-0.134936	-0.10928	2.37283	-0.10427	-0.357557	2.43885	-0.0913152	-0.591294	2.51792	-0.0848641	-0.611831
	1218	0	-0.0941635	-0.0567262	2.38329	-0.103355	-0.0114346	2.40417	-0.131926	0.226863	2.3954	-0.147615	0.360163	2.34686	-0.23668	0.131953	2.39139	-0.254626	-0.0183641	2.38646	-0.250361	-0.163501	2.38524	-0.24504	-0.211758	2.38077	-0.0239872	0.141662	2.42023	0.0394248	-0.0253197	2.4312	0.0829026	-0.164817	2.41675	0.0911584	-0.170733	2.41925	-0.134836	-0.109233	2.3728	-0.104356	-0.357108	2.43873	-0.0917864	-0.589189	2.51605	-0.085128	-0.610411
	1219	0	-0.0940973	-0.0567071	2.38329	-0.103301	-0.0114253	2.4042	-0.1319	0.226847	2.39542	-0.147453	0.360114	2.34697	-0.236598	0.131943	2.39132	-0.254315	-0.0189397	2.38693	-0.25042	-0.16395	2.3851	-0.244964	-0.211046	2.38061	-0.023939	0.141668	2.42025	0.0395024	-0.0255735	2.43121	0.0833263	-0.164961	2.4168	0.0912988	-0.170776	2.41935	-0.134761	-0.109205	2.37277	-0.104424	-0.35673	2.43861	-0.0920308	-0.588226	2.51508	-0.0852713	-0.609647
	1220	0	-0.0940402	-0.0566953	2.38329	-0.103252	-0.0114216	2.40422	-0.131877	0.226828	2.39544	-0.147263	0.360036	2.34708	-0.236522	0.131932	2.39127	-0.254101	-0.019263	2.38719	-0.250492	-0.164205	2.38511	-0.244861	-0.211979	2.38048	-0.0238912	0.141666	2.42026	0.0395769	-0.0258612	2.43123	0.0840898	-0.165119	2.41714	0.0914632	-0.170827	2.41954	-0.134697	-0.109183	2.37274	-0.10449	-0.35624	2.43844	-0.0921446	-0.587658	2.51443	-0.0852275	-0.609417
	1221	0	-0.0939863	-0.0567	2.38329	-0.103203	-0.0114347	2.40425	-0.131856	0.226795	2.39547	-0.14706	0.359834	2.34718	-0.236454	0.131914	2.39122	-0.253986	-0.0194306	2.3873	-0.250502	-0.164341	2.38509	-0.244766	-0.211562	2.38037	-0.0238461	0.141656	2.42026	0.0396432	-0.0260715	2.43124	0.0845445	-0.165235	2.41738	0.0916128	-0.170892	2.4197	-0.134641	-0.109178	2.37273	-0.104522	-0.355867	2.43831	-0.0921721	-0.587324	2.51392	-0.0850578	-0.609531
	1222	0	-0.0939417	-0.0567141	2.3833	-0.103162	-0.0114585	2.40428	-0.131855	0.226721	2.39549	-0.146846	0.359118	2.3472	-0.236401	0.131881	2.39117	-0.253915	-0.0195343	2.38737	-0.250502	-0.164427	2.38507	-0.244691	-0.211186	2.38029	-0.0238032	0.141642	2.42026	0.0397692	-0.0265801	2.43125	0.0849256	-0.16556	2.41754	0.0917353	-0.170943	2.41984	-0.134597	-0.109185	2.37272	-0.104498	-0.355815	2.43832	-0.0916366	-0.588102	2.51346	-0.0841413	-0.611227
Adult_departing_Kid	1223	0	-0.0939005	-0.056728	2.38331	-0.103126	-0.0114828	2.40431	-0.131864	0.22664	2.39551	-0.146622	0.358511	2.34724	-0.236356	0.131843	2.39113	-0.253859	-0.019605	2.38742	-0.250466	-0.164484	2.38504	-0.244606	-0.210564	2.38014	-0.0237568	0.141623	2.42026	0.0398244	-0.026763	2.43124	0.0851327	-0.165663	2.41764	0.0918467	-0.170981	2.41997	-0.134556	-0.109196	2.37271	-0.10443	-0.355859	2.43838	-0.0909987	-0.589034	2.51338	-0.0831694	-0.612939
	1232	0	-0.0938315	-0.056794	2.38333	-0.103063	-0.0115512	2.40435	-0.131845	0.226565	2.39553	-0.146465	0.358236	2.34721	-0.236316	0.131771	2.3911	-0.253832	-0.0196143	2.38741	-0.250454	-0.16448	2.38496	-0.244515	-0.210953	2.38006	-0.0237066	0.141617	2.42026	0.0398512	-0.0269038	2.43121	0.0853272	-0.165726	2.41784	0.0919832	-0.171122	2.42012	-0.134476	-0.109306	2.37273	-0.0983967	-0.406695	2.45996	-0.0905709	-0.599859	2.51586	-0.0693262	-0.646553
	1233	0	-0.0937679	-0.056866	2.38335	-0.103004	-0.0116247	2.40439	-0.131824	0.22649	2.39555	-0.146331	0.357999	2.3472	-0.236279	0.131698	2.39106	-0.25382	-0.019596	2.38738	-0.250432	-0.164455	2.38489	-0.244422	-0.21141	2.38002	-0.0236573	0.141611	2.42027	0.0398647	-0.0270023	2.43118	0.0855159	-0.165731	2.41798	0.0920398	-0.171155	2.42017	-0.134407	-0.109424	2.37273	-0.0968843	-0.425763	2.46788	-0.0904293	-0.608346	2.51763	-0.061363	-0.666393
	1234	0	-0.0937165	-0.0569207	2.38337	-0.102952	-0.0116859	2.40442	-0.1318	0.22642	2.39557	-0.146191	0.357873	2.34721	-0.236246	0.131633	2.39104	-0.253798	-0.0195106	2.38737	-0.250442	-0.16437	2.38483	-0.244372	-0.211738	2.38	-0.0236043	0.141605	2.42027	0.0398673	-0.0270738	2.43115	0.0857821	-0.16565	2.41823	0.0920783	-0.171171	2.42019	-0.134365	-0.109496	2.37273	-0.0961612	-0.436157	2.47236	-0.0903757	-0.614339	2.51892	-0.0586601	-0.673232
	1235	0	-0.0936731	-0.0569806	2.38338	-0.102907	-0.0117502	2.40445	-0.131774	0.226352	2.39559	-0.146246	0.357755	2.34718	-0.236216	0.131571	2.39102	-0.253721	-0.0195587	2.38741	-0.250446	-0.164405	2.38479	-0.244356	-0.212805	2.38006	-0.0235517	0.141599	2.42027	0.039863	-0.0271448	2.43111	0.0860688	-0.165579	2.41853	0.0921037	-0.171175	2.42019	-0.134337	-0.109584	2.37274	-0.0959217	-0.442841	2.4752	-0.0906182	-0.618962	2.5198	-0.0570331	-0.67737
	1236	0	-0.0936325	-0.0570341	2.3834	-0.102864	-0.011807	2.40448	-0.131752	0.226301	2.39562	-0.146308	0.357735	2.34716	-0.236187	0.131523	2.391	-0.253684	-0.0195636	2.38743	-0.25045	-0.164408	2.38476	-0.244344	-0.213534	2.38011	-0.0235096	0.141598	2.42028	0.0398403	-0.0271402	2.43105	0.0863829	-0.165296	2.41891	0.0921981	-0.171274	2.42023	-0.134308	-0.109664	2.37275	-0.095717	-0.44748	2.47717	-0.0908323	-0.622319	2.52042	-0.0567177	-0.678094
	1237	0	-0.0936015	-0.0570844	2.38342	-0.102829	-0.0118588	2.4045	-0.131735	0.226261	2.39563	-0.146394	0.35774	2.34713	-0.236165	0.131487	2.39098	-0.253637	-0.0195553	2.38744	-0.250463	-0.164404	2.38474	-0.24433	-0.214088	2.38014	-0.0234785	0.141598	2.42027	0.0397966	-0.0270888	2.43096	0.0865097	-0.165094	2.41912	0.0922862	-0.171358	2.42026	-0.134291	-0.109739	2.37276	-0.0957195	-0.450685	2.47852	-0.090974	-0.624763	2.52082	-0.0575348	-0.6757
	1238	0	-0.0935737	-0.057128	2.38343	-0.102798	-0.0119013	2.40453	-0.131722	0.226236	2.39564	-0.146483	0.357822	2.34709	-0.236148	0.131466	2.39097	-0.2536	-0.0195447	2.38745	-0.250476	-0.164397	2.38473	-0.244319	-0.214554	2.38018	-0.023452	0.1416	2.42027	0.0397648	-0.027082	2.43089	0.0866646	-0.164951	2.4193	0.0923724	-0.171439	2.42029	-0.134276	-0.109802	2.37276	-0.0963128	-0.451797	2.47896	-0.0910599	-0.62653	2.52109	-0.058722	-0.672335
	1239	0	-0.0935458	-0.0571937	2.38344	-0.102766	-0.0119628	2.40455	-0.13171	0.226202	2.39565	-0.146612	0.357708	2.34707	-0.236133	0.131449	2.39097	-0.253597	-0.0194897	2.38744	-0.250495	-0.16435	2.38472	-0.244296	-0.214083	2.3802	-0.0234275	0.141595	2.42026	0.0397337	-0.0270692	2.43081	0.0867455	-0.164849	2.41943	0.0924782	-0.171551	2.42033	-0.134261	-0.109883	2.37277	-0.0967106	-0.452535	2.47925	-0.0911127	-0.628047	2.52132	-0.0596509	-0.669281
	1240	0	-0.0935227	-0.057255	2.38346	-0.102738	-0.0120209	2.40457	-0.131699	0.226161	2.39566	-0.146905	0.357456	2.34704	-0.236122	0.131432	2.39096	-0.253619	-0.0193858	2.38739	-0.25052	-0.16426	2.38471	-0.244286	-0.213521	2.38022	-0.023406	0.141593	2.42025	0.0396866	-0.0270117	2.43075	0.086806	-0.164687	2.41956	0.0925772	-0.171657	2.42037	-0.134251	-0.109962	2.37278	-0.0972026	-0.452469	2.47917	-0.0911335	-0.629031	2.52149	-0.063065	-0.668826
Adult_approaching_Kid	1242	0	-0.0935029	-0.0573013	2.38347	-0.102715	-0.0120672	2.40459	-0.131687	0.226128	2.39567	-0.147071	0.357324	2.34702	-0.236112	0.131416	2.39095	-0.253623	-0.01937	2.38736	-0.250533	-0.164246	2.3847	-0.244254	-0.213829	2.38026	-0.0233765	0.141591	2.42024	0.0396627	-0.0270007	2.43072	0.0868751	-0.1646	2.41967	0.0926743	-0.171761	2.42041	-0.134242	-0.110023	2.37279	-0.0976723	-0.451814	2.47883	-0.0910565	-0.629757	2.52163	-0.0635845	-0.66868
	1247	0	-0.0934841	-0.0573388	2.38348	-0.102692	-0.0121057	2.40461	-0.131671	0.226108	2.39568	-0.147176	0.357215	2.347	-0.236104	0.131402	2.39095	-0.253604	-0.0194932	2.38735	-0.250499	-0.164403	2.3846	-0.244241	-0.214753	2.38031	-0.0233512	0.14159	2.42024	0.0396358	-0.0270003	2.43068	0.0869446	-0.164532	2.41977	0.0928635	-0.172007	2.42054	-0.13423	-0.110089	2.37278	-0.0983136	-0.449616	2.4778	-0.0910246	-0.630283	2.52175	-0.0637315	-0.667566
	1248	0	-0.0934631	-0.0573741	2.38349	-0.10267	-0.0121422	2.40462	-0.131655	0.226091	2.3957	-0.147254	0.35713	2.34697	-0.236092	0.131386	2.39093	-0.253623	-0.0195465	2.38733	-0.250469	-0.164477	2.38452	-0.244191	-0.215387	2.38039	-0.0233271	0.14159	2.42024	0.0396122	-0.0269956	2.43066	0.086975	-0.164471	2.41989	0.0929619	-0.172174	2.42063	-0.134213	-0.11015	2.37277	-0.0988245	-0.447522	2.47687	-0.0909975	-0.630669	2.52185	-0.0636056	-0.66624
	1249	0	-0.0934436	-0.0574051	2.38349	-0.102649	-0.0121733	2.40464	-0.131648	0.22608	2.3957	-0.147301	0.357076	2.34695	-0.236082	0.131372	2.39092	-0.253641	-0.0195923	2.38732	-0.250433	-0.164544	2.38444	-0.244136	-0.215943	2.38044	-0.0233052	0.141587	2.42023	0.0395928	-0.0270189	2.43064	0.087029	-0.164456	2.42002	0.0931092	-0.172414	2.42075	-0.134196	-0.110205	2.37276	-0.0992164	-0.445702	2.47607	-0.0909315	-0.630925	2.52197	-0.0637436	-0.665671
	1250	0	-0.0934248	-0.0574331	2.3835	-0.10263	-0.0122012	2.40465	-0.131642	0.226073	2.39571	-0.147331	0.357042	2.34694	-0.236073	0.131363	2.39091	-0.253713	-0.0195088	2.38729	-0.250395	-0.164461	2.38434	-0.24412	-0.216147	2.38047	-0.0232827	0.141581	2.42022	0.0395815	-0.0270209	2.43062	0.0870756	-0.164412	2.42014	0.0932411	-0.172629	2.42087	-0.134179	-0.110254	2.37275	-0.0995029	-0.444199	2.47543	-0.0908778	-0.631106	2.52206	-0.0630933	-0.664466
	1251	0	-0.0934091	-0.0574497	2.38351	-0.102614	-0.0122178	2.40467	-0.131636	0.22607	2.39572	-0.147321	0.357068	2.34695	-0.236068	0.131359	2.39091	-0.253784	-0.0193507	2.38728	-0.250392	-0.164296	2.38422	-0.24411	-0.216292	2.38048	-0.0232551	0.141572	2.42022	0.0395721	-0.0270221	2.43061	0.0871437	-0.164358	2.42028	0.0933323	-0.17275	2.42095	-0.134165	-0.110291	2.37274	-0.0996546	-0.443299	2.47507	-0.0903985	-0.630727	2.52304	-0.063206	-0.664368
	1253	0	-0.0933863	-0.057494	2.38352	-0.102586	-0.0122602	2.40469	-0.131632	0.226057	2.39573	-0.147537	0.356474	2.34698	-0.236072	0.131342	2.39092	-0.253883	-0.0191519	2.38726	-0.250409	-0.164102	2.38415	-0.244109	-0.216392	2.3805	-0.023228	0.141524	2.42018	0.0395649	-0.0270259	2.43061	0.0872301	-0.164313	2.42043	0.0934154	-0.172857	2.42103	-0.134137	-0.110385	2.37276	-0.0997602	-0.442532	2.4748	-0.0901633	-0.630703	2.52342	-0.0633659	-0.664854
	1256	0	-0.0933782	-0.0575175	2.38352	-0.10257	-0.0122876	2.40471	-0.131625	0.226044	2.39574	-0.147535	0.356309	2.34698	-0.236073	0.131327	2.39092	-0.253952	-0.0190705	2.38722	-0.250399	-0.164027	2.3841	-0.244112	-0.21649	2.38051	-0.0232102	0.141435	2.42007	0.0395497	-0.0270121	2.43062	0.086445	-0.16439	2.42013	0.0934648	-0.172922	2.42106	-0.134137	-0.110423	2.37275	-0.103671	-0.396093	2.45777	-0.0927793	-0.598407	2.51119	-0.0801585	-0.613154
	1257	0	-0.101354	-0.0527369	2.38106	-0.106306	-0.0103416	2.40384	-0.131623	0.226019	2.39576	-0.14753	0.356162	2.34699	-0.236075	0.131312	2.39093	-0.254027	-0.0189852	2.38719	-0.2504	-0.163952	2.38407	-0.244113	-0.216561	2.38052	-0.0231963	0.141358	2.41997	0.0357629	-0.0248978	2.4272	0.0850053	-0.163475	2.41969	0.0931706	-0.171101	2.42086	-0.155235	-0.0997205	2.36905	-0.107759	-0.35366	2.43724	-0.090517	-0.591731	2.51375	-0.081653	-0.607863
	1258	0	-0.106271	-0.0497127	2.37862	-0.109329	-0.00877979	2.40276	-0.131621	0.225997	2.39576	-0.147558	0.356042	2.34698	-0.236081	0.1313	2.39093	-0.254095	-0.0189097	2.38716	-0.250403	-0.163883	2.38405	-0.244123	-0.216619	2.38054	-0.0231788	0.141332	2.41992	0.032492	-0.0228258	2.42458	0.0793137	-0.162041	2.42161	0.0863095	-0.179607	2.4253	-0.163214	-0.0950422	2.36564	-0.108256	-0.341108	2.43129	-0.0880478	-0.590357	2.51802	-0.0824908	-0.60553
Adult_kicking_kid	1259	0	-0.109568	-0.0470999	2.37499	-0.111684	-0.0073549	2.40103	-0.131614	0.225973	2.39577	-0.147524	0.355957	2.34697	-0.236104	0.131278	2.39094	-0.253594	-0.019874	2.38624	-0.250196	-0.164452	2.38418	-0.244136	-0.21648	2.38055	-0.0231668	0.141322	2.41988	0.0284344	-0.0164855	2.42411	0.0747529	-0.158858	2.42017	0.0868017	-0.18047	2.42495	-0.167559	-0.092176	2.36113	-0.108143	-0.333845	2.428	-0.0865967	-0.590302	2.52081	-0.0814996	-0.610411
	1264	0	-0.113028	-0.0433052	2.4027	-0.11593	-0.00651814	2.43183	-0.127455	0.207134	2.42974	-0.145695	0.36035	2.39516	-0.238878	0.13854	2.42775	-0.251286	-0.0187176	2.40205	-0.250414	-0.16408	2.38474	-0.250248	-0.194035	2.38678	-0.0226676	0.154351	2.45433	0.0344494	0.00443638	2.37492	0.0361631	-0.139165	2.3641	0.0576597	-0.167377	2.39192	-0.163287	-0.0903443	2.3931	-0.108365	-0.336146	2.44055	-0.0856858	-0.592975	2.52317	-0.0815712	-0.615421
	1265	0	-0.114658	-0.0416283	2.41459	-0.117694	-0.00601291	2.44522	-0.126711	0.222656	2.46699	-0.146584	0.370895	2.4237	-0.241115	0.144448	2.45467	-0.250115	-0.0182116	2.42164	-0.251336	-0.16326	2.38891	-0.254705	-0.180089	2.39575	-0.0225464	0.160169	2.47097	0.0426087	0.0449129	2.31916	-0.00640345	-0.102906	2.26379	-0.0219039	-0.141701	2.27661	-0.162913	-0.0890479	2.40456	-0.109033	-0.343583	2.45504	-0.0850158	-0.596168	2.52505	-0.0818814	-0.620433
	1266	0	-0.115317	-0.0406509	2.42157	-0.118427	-0.00529604	2.45367	-0.126504	0.229786	2.48244	-0.146707	0.375515	2.43694	-0.241819	0.147393	2.4671	-0.250031	-0.0175755	2.43837	-0.253718	-0.16201	2.40263	-0.256974	-0.182038	2.40755	-0.022283	0.162894	2.48083	0.042011	0.0517958	2.30536	-0.0296102	-0.106949	2.24196	-0.0587483	-0.157153	2.24009	-0.162515	-0.088078	2.41082	-0.109566	-0.350206	2.46561	-0.0845964	-0.599049	2.52641	-0.0818939	-0.62453
	1267	0	-0.112112	-0.0393341	2.43128	-0.116341	-0.00290649	2.4639	-0.12639	0.234036	2.4907	-0.147006	0.378518	2.44502	-0.242294	0.149024	2.47452	-0.250275	-0.0171056	2.45021	-0.256624	-0.16124	2.43313	-0.257935	-0.187723	2.42696	-0.0218499	0.164778	2.48809	0.0578137	0.0625817	2.30405	0.0214516	-0.109593	2.21668	-0.056628	-0.153743	2.21801	-0.157752	-0.0872217	2.41919	-0.110641	-0.358036	2.47444	-0.0843715	-0.601329	2.52717	-0.0817609	-0.627503
	1268	0	-0.108281	-0.0379504	2.43907	-0.113622	-0.00036159	2.47189	-0.126527	0.237446	2.49551	-0.14738	0.380536	2.45033	-0.242717	0.150082	2.47966	-0.251026	-0.016855	2.45978	-0.258496	-0.161014	2.44849	-0.257531	-0.192772	2.44302	-0.0216684	0.165975	2.49252	0.0439871	0.00670831	2.44521	0.0535672	-0.114231	2.27504	0.0112888	-0.15373	2.21723	-0.151442	-0.0873459	2.4269	-0.112638	-0.363284	2.47997	-0.0842783	-0.603152	2.52768	-0.0817616	-0.62972
	1269	0	-0.105691	-0.0370863	2.44404	-0.111698	0.00137278	2.47702	-0.12689	0.240457	2.49725	-0.147852	0.382087	2.45403	-0.243119	0.150808	2.48339	-0.253719	-0.0155574	2.4713	-0.260215	-0.159686	2.4647	-0.261822	-0.204012	2.48172	-0.0215618	0.166733	2.49561	0.0401233	0.00129632	2.47055	0.0899335	-0.0855466	2.27423	0.0921257	-0.115892	2.21626	-0.147297	-0.0879347	2.43186	-0.110009	-0.405098	2.50367	-0.0825978	-0.609503	2.52834	-0.079956	-0.635961
	1270	0	-0.104215	-0.0365499	2.44712	-0.110562	0.00250785	2.48029	-0.127811	0.243123	2.49605	-0.148926	0.383408	2.45572	-0.243801	0.15108	2.48589	-0.256643	-0.0148061	2.48065	-0.263519	-0.158481	2.48576	-0.267351	-0.204798	2.49871	-0.0217071	0.166841	2.49752	0.0391415	0.0077567	2.45791	0.127943	-0.0627017	2.26531	0.150784	-0.0856251	2.21303	-0.145027	-0.0885618	2.43486	-0.106184	-0.396721	2.50183	-0.0822194	-0.610913	2.52866	-0.0795521	-0.637491
	1271	0	-0.103575	-0.0363296	2.44903	-0.110089	0.0031404	2.48239	-0.130014	0.244985	2.4914	-0.152661	0.384352	2.45392	-0.245615	0.15009	2.48638	-0.25961	-0.0145293	2.48724	-0.266072	-0.158018	2.49861	-0.270238	-0.205417	2.50807	-0.0240939	0.164673	2.4958	0.0346128	-0.00512042	2.49071	0.0830326	-0.12504	2.40286	0.0905539	-0.143686	2.40074	-0.14411	-0.0893093	2.43657	-0.104608	-0.387486	2.49791	-0.0861488	-0.608262	2.52772	-0.0838237	-0.634305
	1272	0	-0.104535	-0.0365883	2.44886	-0.110861	0.00365028	2.48246	-0.13541	0.244927	2.48206	-0.16138	0.383876	2.4446	-0.24862	0.148333	2.48484	-0.262608	-0.0138821	2.49136	-0.268348	-0.156542	2.50919	-0.275242	-0.198483	2.51683	-0.0288994	0.162355	2.49027	0.0301634	-0.0100745	2.49672	0.0859904	-0.13485	2.43581	0.104771	-0.14316	2.42915	-0.145559	-0.0902748	2.43629	-0.109274	-0.374999	2.49007	-0.0894518	-0.605549	2.52692	-0.0877121	-0.631057
Adult_kicking_kid	1273	0	-0.109391	-0.0377775	2.44401	-0.115485	0.00369545	2.47743	-0.146229	0.242849	2.46531	-0.180463	0.380114	2.4243	-0.256365	0.143761	2.47871	-0.267928	-0.0134521	2.49394	-0.273679	-0.155516	2.51626	-0.277808	-0.197492	2.52183	-0.0355985	0.159225	2.4812	0.0222594	-0.0133831	2.49018	0.0698637	-0.151287	2.46469	0.0857517	-0.176189	2.4632	-0.150917	-0.0920237	2.43262	-0.11875	-0.363697	2.48087	-0.0937716	-0.601236	2.52605	-0.092594	-0.626325
	1289	0	-0.137276	-0.0479664	2.40813	-0.143867	-0.00426538	2.43618	-0.179068	0.2308	2.41956	-0.213895	0.368379	2.38147	-0.289445	0.129887	2.43694	-0.29828	-0.0309506	2.4281	-0.294362	-0.176848	2.41462	-0.298357	-0.228554	2.40096	-0.069315	0.149277	2.43877	-0.00929618	-0.0178052	2.44905	0.0332102	-0.157191	2.42291	0.0439917	-0.172743	2.41855	-0.178616	-0.103848	2.40174	-0.143157	-0.354417	2.45284	-0.114397	-0.583315	2.50731	-0.0986345	-0.628369
	1290	0	-0.151298	-0.0530814	2.38966	-0.159068	-0.00862515	2.41342	-0.195389	0.224578	2.39647	-0.228301	0.362589	2.36049	-0.307017	0.122828	2.4134	-0.313905	-0.0406096	2.39296	-0.303009	-0.184496	2.38075	-0.306152	-0.238505	2.367	-0.0862588	0.144207	2.41583	-0.0263901	-0.0183948	2.42262	0.0185422	-0.162669	2.41906	0.0300702	-0.177517	2.41795	-0.191937	-0.109434	2.38644	-0.152817	-0.350922	2.44163	-0.121273	-0.577683	2.50062	-0.102789	-0.631114
	1294	0	-0.157088	-0.0554493	2.38072	-0.164962	-0.0105242	2.40286	-0.201626	0.221893	2.38584	-0.233996	0.359273	2.34865	-0.31344	0.120015	2.40392	-0.319138	-0.0441229	2.38269	-0.306868	-0.188269	2.36734	-0.306259	-0.214831	2.36843	-0.0923091	0.142168	2.40655	-0.0303958	-0.0241556	2.40845	0.0143598	-0.170206	2.40107	0.021853	-0.178888	2.40535	-0.197791	-0.112187	2.37871	-0.157177	-0.348666	2.43619	-0.124789	-0.575006	2.49735	-0.10546	-0.634171
	1295	0	-0.16056	-0.0568918	2.37534	-0.168484	-0.0116579	2.39658	-0.205306	0.220162	2.37908	-0.236918	0.357205	2.34144	-0.316946	0.11839	2.39783	-0.319419	-0.0468991	2.38324	-0.306241	-0.191067	2.37218	-0.306968	-0.205422	2.36832	-0.0957034	0.140966	2.4005	-0.0323756	-0.0261456	2.40124	0.0130266	-0.171721	2.39041	0.0203144	-0.177517	2.39377	-0.201256	-0.113853	2.37406	-0.159439	-0.348064	2.43228	-0.126701	-0.573517	2.495	-0.106968	-0.63699
	1297	0	-0.161657	-0.0576889	2.37157	-0.169122	-0.0122861	2.39249	-0.201018	0.220004	2.37757	-0.233267	0.356856	2.33733	-0.315922	0.118475	2.39471	-0.313693	-0.0458042	2.39727	-0.302043	-0.19012	2.39005	-0.305472	-0.196046	2.38692	-0.0937203	0.140991	2.39804	-0.032	-0.0267824	2.39649	0.0151247	-0.170264	2.38252	0.0219511	-0.176262	2.38602	-0.202684	-0.114823	2.37049	-0.159761	-0.348769	2.43009	-0.127052	-0.573273	2.49368	-0.112433	-0.62196
	1299	0	-0.160346	-0.0577919	2.36955	-0.167082	-0.0123289	2.39078	-0.194435	0.220907	2.37896	-0.227285	0.357561	2.33656	-0.311646	0.119756	2.39404	-0.30902	-0.0443512	2.40765	-0.299116	-0.188753	2.40299	-0.303853	-0.191804	2.39977	-0.0889175	0.141634	2.39835	-0.0289607	-0.026511	2.39441	0.0181128	-0.168295	2.37744	0.0248815	-0.174937	2.3808	-0.202038	-0.115022	2.36814	-0.158753	-0.350199	2.42938	-0.126318	-0.574102	2.4932	-0.114769	-0.615335
	1300	0	-0.157668	-0.0574284	2.369	-0.163727	-0.011973	2.39084	-0.188543	0.222077	2.38091	-0.221338	0.358689	2.33637	-0.306553	0.121519	2.3949	-0.30491	-0.0397471	2.41511	-0.297206	-0.184312	2.41191	-0.30269	-0.190039	2.4076	-0.0836788	0.142661	2.39998	-0.024196	-0.0252963	2.39482	0.0217607	-0.165786	2.37459	0.0283773	-0.173633	2.37769	-0.199998	-0.114655	2.36696	-0.156785	-0.35254	2.42989	-0.124743	-0.576023	2.49338	-0.11596	-0.612136
	1303	0	-0.153841	-0.0568352	2.36956	-0.15941	-0.0114747	2.39209	-0.183242	0.223136	2.38314	-0.215624	0.359029	2.33662	-0.301585	0.122864	2.39618	-0.302256	-0.0371225	2.41862	-0.296012	-0.182018	2.41592	-0.301745	-0.189147	2.41105	-0.079173	0.143606	2.40176	-0.0197025	-0.0239287	2.39642	0.0248277	-0.163563	2.37311	0.0317107	-0.172654	2.3756	-0.196694	-0.113934	2.36674	-0.154686	-0.355145	2.43098	-0.123919	-0.577089	2.49342	-0.116694	-0.610208
	1304	0	-0.150371	-0.0562624	2.37055	-0.155779	-0.0110297	2.3936	-0.17909	0.223992	2.38508	-0.210819	0.358953	2.33718	-0.297554	0.124029	2.39747	-0.300341	-0.034881	2.42041	-0.295114	-0.180028	2.41806	-0.300863	-0.188687	2.41305	-0.0728581	0.144691	2.40515	-0.015811	-0.0225927	2.39839	0.027406	-0.161639	2.37255	0.0345777	-0.171957	2.37443	-0.193634	-0.113252	2.36703	-0.151975	-0.358148	2.43258	-0.122282	-0.578966	2.49408	-0.117144	-0.608877
Adult_standing_and_kid_standing	1305	0	-0.147369	-0.0558543	2.37158	-0.152754	-0.0107585	2.39505	-0.176069	0.224519	2.38665	-0.207341	0.358761	2.33781	-0.294309	0.124753	2.39837	-0.299013	-0.0335701	2.42142	-0.294447	-0.178829	2.41938	-0.299898	-0.188731	2.4141	-0.0687261	0.14538	2.40716	-0.0127317	-0.0214542	2.40027	0.0294262	-0.160081	2.37248	0.0369725	-0.171576	2.37375	-0.190864	-0.112693	2.36753	-0.149985	-0.360124	2.43369	-0.121182	-0.580157	2.49467	-0.117483	-0.607878
	1306	0	-0.144979	-0.0556643	2.37252	-0.150409	-0.0106642	2.39628	-0.173947	0.224853	2.38782	-0.204857	0.358373	2.33811	-0.291785	0.125152	2.39911	-0.298003	-0.0327101	2.42187	-0.293856	-0.177968	2.4199	-0.29886	-0.189021	2.41416	-0.0659461	0.145834	2.40851	-0.00998675	-0.020445	2.40211	0.0310601	-0.158846	2.37279	0.0389063	-0.171403	2.37343	-0.188548	-0.11238	2.36811	-0.147576	-0.362596	2.43503	-0.120128	-0.581054	2.49522	-0.113313	-0.631908
	1307	0	-0.14319	-0.0555305	2.37332	-0.148674	-0.0106101	2.3973	-0.172381	0.225083	2.38879	-0.20319	0.358238	2.33839	-0.2899	0.125417	2.39965	-0.29716	-0.0320912	2.42178	-0.293263	-0.177314	2.41973	-0.297823	-0.189619	2.41323	-0.0640647	0.146165	2.40939	-0.0079314	-0.0196633	2.40363	0.0323722	-0.157856	2.37328	0.0404795	-0.171032	2.37342	-0.186774	-0.112144	2.36865	-0.146	-0.364302	2.43601	-0.119319	-0.58165	2.49556	-0.111459	-0.642739
	1311	0	-0.141827	-0.0554708	2.37396	-0.147356	-0.0106079	2.39814	-0.171226	0.225257	2.38955	-0.20198	0.358161	2.3387	-0.288492	0.125555	2.40002	-0.296351	-0.0318894	2.42082	-0.292714	-0.177031	2.41911	-0.296813	-0.190079	2.41121	-0.0627988	0.146366	2.40995	-0.00675624	-0.0192281	2.40438	0.0334742	-0.157123	2.37389	0.0418248	-0.170846	2.3736	-0.185405	-0.111995	2.36909	-0.144952	-0.36538	2.43667	-0.118739	-0.582155	2.49577	-0.111444	-0.630676
	1312	0	-0.140806	-0.0554241	2.37446	-0.14638	-0.0106034	2.39879	-0.1704	0.2254	2.39012	-0.201082	0.358182	2.33907	-0.287471	0.125644	2.40029	-0.295736	-0.0318483	2.41968	-0.292275	-0.17688	2.41847	-0.29603	-0.190509	2.4093	-0.0619074	0.146504	2.41034	-0.00597466	-0.018928	2.40487	0.0343472	-0.156551	2.37451	0.0429475	-0.170719	2.37396	-0.184372	-0.111881	2.36944	-0.144223	-0.366074	2.4371	-0.118287	-0.582528	2.49594	-0.109987	-0.636832
	1313	0	-0.140041	-0.0553999	2.37487	-0.145655	-0.0106126	2.39932	-0.169809	0.225497	2.39056	-0.200246	0.358185	2.33968	-0.286721	0.125695	2.4005	-0.295313	-0.0320142	2.41858	-0.291907	-0.176931	2.41772	-0.295462	-0.191181	2.40696	-0.0612612	0.146601	2.41061	-0.0054076	-0.0187372	2.40526	0.0350605	-0.156188	2.37501	0.0438251	-0.170638	2.37434	-0.183589	-0.111802	2.36974	-0.143714	-0.366541	2.43739	-0.117975	-0.58278	2.49605	-0.111131	-0.62463
	1314	0	-0.139478	-0.0553824	2.37519	-0.145127	-0.0106228	2.39974	-0.169396	0.225564	2.39092	-0.199859	0.358444	2.34083	-0.286187	0.125742	2.40066	-0.295039	-0.0323083	2.41759	-0.291617	-0.177144	2.41689	-0.295067	-0.191647	2.40506	-0.060802	0.14667	2.41082	-0.00499494	-0.0186052	2.40559	0.0355908	-0.15593	2.37544	0.0445203	-0.170643	2.37467	-0.183012	-0.111737	2.36997	-0.143334	-0.366876	2.43761	-0.117759	-0.582958	2.49612	-0.111615	-0.630272
	1315	0	-0.139059	-0.0553801	2.37545	-0.144732	-0.0106406	2.40008	-0.169175	0.225593	2.3912	-0.199715	0.358793	2.34219	-0.285799	0.125774	2.4008	-0.294922	-0.0325881	2.41699	-0.291403	-0.177496	2.41589	-0.294854	-0.192143	2.40376	-0.060749	0.146576	2.41087	-0.00469979	-0.018937	2.40594	0.0360986	-0.156112	2.37576	0.0450604	-0.170674	2.37498	-0.182566	-0.111698	2.37017	-0.143047	-0.36711	2.43777	-0.117563	-0.583094	2.4962	-0.111964	-0.634606
	1316	0	-0.138747	-0.0553868	2.37566	-0.144441	-0.0106684	2.40036	-0.169168	0.225553	2.3915	-0.199945	0.359025	2.34359	-0.285522	0.125791	2.40093	-0.294906	-0.0329397	2.41647	-0.2914	-0.178146	2.41398	-0.294711	-0.192594	2.40275	-0.0611864	0.146389	2.41073	-0.00452529	-0.0190633	2.40637	0.0363836	-0.156075	2.37596	0.0454754	-0.170719	2.37527	-0.182228	-0.111673	2.37033	-0.142835	-0.367223	2.43789	-0.11745	-0.583181	2.49624	-0.11201	-0.637999
	1317	0	-0.138524	-0.0553917	2.37582	-0.144236	-0.0106916	2.40059	-0.169354	0.225496	2.3918	-0.200521	0.359258	2.34495	-0.285362	0.125788	2.40112	-0.294977	-0.0333087	2.4161	-0.29142	-0.178683	2.41273	-0.294621	-0.19304	2.40204	-0.0617793	0.146186	2.41054	-0.00446774	-0.0190848	2.40692	0.0365615	-0.156006	2.37612	0.0457732	-0.170733	2.37553	-0.181976	-0.111654	2.37047	-0.14268	-0.367253	2.43798	-0.117371	-0.583241	2.49629	-0.111947	-0.640648
Adult_standing_and_kid_standing	1320	0	-0.138387	-0.0554049	2.37597	-0.144136	-0.0107328	2.40083	-0.16995	0.225305	2.39215	-0.202028	0.35878	2.34564	-0.285536	0.125607	2.40155	-0.295241	-0.0341172	2.41584	-0.291519	-0.179545	2.4117	-0.294593	-0.193286	2.40164	-0.0625809	0.146017	2.41043	-0.00466174	-0.0188849	2.40761	0.0364289	-0.155792	2.37634	0.045959	-0.170691	2.37586	-0.181814	-0.111664	2.37062	-0.142665	-0.367011	2.438	-0.117311	-0.583261	2.49633	-0.111836	-0.642195
	1325	0	-0.138411	-0.0554329	2.37618	-0.144245	-0.0108133	2.40114	-0.170956	0.224925	2.39252	-0.203906	0.358222	2.34641	-0.286077	0.125468	2.40238	-0.295649	-0.0352977	2.41566	-0.291608	-0.180594	2.411	-0.29462	-0.193478	2.40136	-0.063526	0.146065	2.41069	-0.00496816	-0.0198798	2.40822	0.0362912	-0.1566	2.3766	0.0488464	-0.181826	2.3756	-0.181799	-0.111699	2.3709	-0.142474	-0.366823	2.43804	-0.117454	-0.583079	2.49623	-0.116842	-0.619636
	1326	0	-0.138487	-0.0554561	2.37637	-0.144409	-0.0108905	2.40142	-0.171908	0.224568	2.39284	-0.205519	0.357781	2.34692	-0.286599	0.125352	2.40313	-0.296031	-0.0363518	2.41552	-0.291726	-0.181488	2.41072	-0.294674	-0.193617	2.40116	-0.0644321	0.146174	2.41102	-0.00525987	-0.0202141	2.40869	0.0359195	-0.156901	2.3767	0.0481999	-0.180646	2.37647	-0.181826	-0.111721	2.37113	-0.142421	-0.366045	2.43792	-0.1178	-0.582658	2.49599	-0.118944	-0.609637
	1327	0	-0.13864	-0.0554814	2.37655	-0.144654	-0.0109617	2.40168	-0.172878	0.224295	2.39306	-0.206583	0.357741	2.34745	-0.287095	0.125248	2.40379	-0.296372	-0.037271	2.41549	-0.291845	-0.182278	2.41058	-0.29475	-0.193715	2.40106	-0.0652348	0.146289	2.41133	-0.00672311	-0.0204257	2.40846	0.0355783	-0.156986	2.37691	0.0473505	-0.178828	2.3772	-0.181938	-0.111745	2.37138	-0.142459	-0.365166	2.43773	-0.117969	-0.582521	2.49591	-0.120001	-0.605124
	1328	0	-0.138813	-0.0555064	2.37671	-0.144911	-0.0110275	2.4019	-0.173798	0.224034	2.39321	-0.207431	0.35774	2.34786	-0.287528	0.125173	2.40434	-0.296666	-0.0381001	2.41549	-0.291975	-0.183022	2.41059	-0.294841	-0.193777	2.40104	-0.0659203	0.146394	2.4116	-0.00758939	-0.0204181	2.40856	0.035111	-0.156951	2.37707	0.0464216	-0.176444	2.37795	-0.182067	-0.11177	2.37161	-0.142521	-0.36436	2.43755	-0.118012	-0.582665	2.49592	-0.120396	-0.602721
	1329	0	-0.138985	-0.0555321	2.37685	-0.145147	-0.0110855	2.40208	-0.174588	0.223818	2.39332	-0.208077	0.357766	2.34815	-0.287904	0.125113	2.40481	-0.29692	-0.0387965	2.41554	-0.292117	-0.183648	2.41059	-0.29494	-0.193832	2.40104	-0.0665903	0.146447	2.41176	-0.0083129	-0.0203498	2.40865	0.0346789	-0.156864	2.37718	0.0457249	-0.174582	2.37843	-0.182186	-0.111792	2.37181	-0.142603	-0.363634	2.43738	-0.11802	-0.582805	2.49594	-0.120307	-0.601666
	1330	0	-0.139149	-0.055555	2.37697	-0.145369	-0.011135	2.40223	-0.175277	0.223654	2.39339	-0.208576	0.357829	2.34839	-0.288197	0.12506	2.40515	-0.297118	-0.0393132	2.41557	-0.292222	-0.18412	2.41062	-0.295044	-0.193873	2.40108	-0.0671616	0.146491	2.41188	-0.00881408	-0.0202463	2.40879	0.034249	-0.156738	2.37729	0.0452923	-0.173407	2.37874	-0.182286	-0.111809	2.37197	-0.142621	-0.363328	2.43733	-0.117892	-0.583111	2.496	-0.119285	-0.60233
	1331	0	-0.139313	-0.055578	2.37707	-0.145584	-0.0111819	2.40236	-0.175832	0.223513	2.39345	-0.208998	0.357879	2.34859	-0.28844	0.125004	2.40542	-0.297288	-0.0397677	2.41563	-0.292366	-0.184548	2.41055	-0.295158	-0.193944	2.40114	-0.0676204	0.146525	2.41198	-0.00920545	-0.0201189	2.40893	0.0338431	-0.15659	2.37737	0.044977	-0.172606	2.37892	-0.182398	-0.111835	2.37212	-0.142636	-0.363099	2.4373	-0.117636	-0.583584	2.49617	-0.111665	-0.624969
	1332	0	-0.139704	-0.0555596	2.37716	-0.145919	-0.011214	2.40249	-0.176268	0.223389	2.39353	-0.209399	0.357916	2.34875	-0.288643	0.124955	2.40564	-0.297427	-0.0401373	2.41568	-0.292479	-0.184917	2.41041	-0.295285	-0.19406	2.40125	-0.0680294	0.146547	2.41204	-0.00950685	-0.0199858	2.40906	0.0331912	-0.156395	2.37724	0.0431668	-0.177097	2.36969	-0.182898	-0.111716	2.37227	-0.142624	-0.362841	2.43724	-0.117312	-0.583865	2.49637	-0.108097	-0.635504
	1333	0	-0.14343	-0.0534893	2.37583	-0.148049	-0.0103473	2.40203	-0.176631	0.223287	2.39361	-0.209718	0.35794	2.34888	-0.28882	0.124914	2.40581	-0.297675	-0.040007	2.41563	-0.29259	-0.184696	2.40999	-0.295525	-0.19446	2.40102	-0.0685182	0.146523	2.412	-0.012268	-0.00351812	2.41327	0.0234244	-0.144219	2.37106	0.0356943	-0.171035	2.36015	-0.189546	-0.10801	2.37019	-0.143641	-0.359938	2.43591	-0.117074	-0.584027	2.49652	-0.105082	-0.641426
Adult_kicking_kid	1334	0	-0.149498	-0.054739	2.37529	-0.152194	-0.0124409	2.4018	-0.177082	0.205323	2.392	-0.209857	0.356271	2.34926	-0.288928	0.124892	2.40591	-0.298127	-0.0391666	2.41554	-0.292888	-0.183602	2.40894	-0.295732	-0.194849	2.40073	-0.0781482	0.146413	2.40625	-0.00447575	0.0289664	2.42478	0.0171711	-0.121824	2.38063	0.033178	-0.164717	2.36045	-0.194864	-0.106407	2.36995	-0.144651	-0.354227	2.43343	-0.117039	-0.583307	2.49645	-0.103498	-0.644078
	1340	0	-0.167867	-0.0213215	2.54973	-0.158169	0.00510809	2.5802	-0.163206	0.175417	2.59332	-0.201857	0.345784	2.6124	-0.280726	0.0995628	2.56796	-0.31057	-0.0394335	2.51414	-0.343446	-0.0216895	2.43083	-0.340918	-0.0756378	2.44679	-0.0967041	0.186401	2.57005	-0.131043	0.0483706	2.50528	-0.231002	0.0010695	2.53905	-0.306444	0.00691366	2.58073	-0.208569	-0.0930254	2.57545	-0.182516	-0.366812	2.57917	-0.137083	-0.591277	2.5332	-0.145002	-0.645913
	1341	0	-0.179013	-0.00281308	2.59796	-0.166866	0.0292165	2.63559	-0.160989	0.240005	2.68281	-0.209018	0.396341	2.69334	-0.280985	0.127641	2.69167	-0.332393	0.0135926	2.60152	-0.353702	-0.00450236	2.46197	-0.364076	-0.0269232	2.49167	-0.0976795	0.190181	2.63348	-0.11935	0.0607029	2.56847	-0.258143	0.0505411	2.62641	-0.293274	0.0406962	2.64825	-0.231305	-0.0546856	2.60748	-0.188409	-0.36301	2.62184	-0.151984	-0.619687	2.57139	-0.188079	-0.658039
	1342	0	-0.190206	0.000800966	2.65167	-0.174726	0.0372647	2.69418	-0.161547	0.275195	2.75701	-0.213661	0.422832	2.75228	-0.285205	0.147946	2.76257	-0.345283	0.0452985	2.65911	-0.398736	-0.0128983	2.5197	-0.397492	0.000498805	2.54902	-0.0981569	0.194362	2.69758	-0.0780831	0.0580334	2.62454	-0.230438	0.0287435	2.65848	-0.241615	-0.0145948	2.65659	-0.243919	-0.0469886	2.65275	-0.206516	-0.353783	2.67515	-0.149695	-0.61289	2.60723	-0.182337	-0.640776
	1343	0	-0.194282	-0.0035419	2.67452	-0.17729	0.0326162	2.71641	-0.167049	0.274891	2.77919	-0.213861	0.425906	2.78117	-0.294343	0.162611	2.81081	-0.357209	0.0615863	2.71813	-0.420094	-0.0102788	2.58016	-0.417722	-0.00862736	2.60284	-0.0996359	0.197976	2.72897	-0.0576788	0.0318571	2.64191	-0.0689078	-0.10016	2.56943	-0.0836715	-0.138773	2.56338	-0.246366	-0.0455347	2.66621	-0.212708	-0.352139	2.69801	-0.146118	-0.614975	2.63276	-0.184211	-0.64121
	1344	0	-0.200112	0.00214063	2.70332	-0.181752	0.0359643	2.7404	-0.174825	0.270388	2.7863	-0.218992	0.427719	2.79574	-0.299776	0.164828	2.81854	-0.36727	0.0550304	2.76612	-0.438263	-0.0403735	2.6535	-0.453359	-0.0802899	2.64104	-0.101578	0.199253	2.74057	-0.0530049	0.0254202	2.66402	-0.0694893	-0.105214	2.5876	-0.0804388	-0.144841	2.57323	-0.253848	-0.0393059	2.70114	-0.214086	-0.348932	2.70468	-0.147444	-0.615947	2.65749	-0.19733	-0.636103
	1346	0	-0.205148	0.00356802	2.71828	-0.186986	0.0402934	2.76314	-0.192575	0.295192	2.83012	-0.239783	0.442483	2.83409	-0.301793	0.172819	2.85395	-0.373873	0.0453357	2.84587	-0.442212	-0.0824621	2.78243	-0.465602	-0.123047	2.7629	-0.113338	0.201222	2.7682	-0.053341	0.0208794	2.67894	-0.0519881	-0.133271	2.59532	-0.0549011	-0.17568	2.58368	-0.257464	-0.0400136	2.72031	-0.213294	-0.3485	2.71056	-0.176169	-0.603583	2.6794	-0.218246	-0.62235
	1347	0	-0.210954	0.00235006	2.72881	-0.193184	0.0377987	2.7727	-0.217105	0.260016	2.83145	-0.258929	0.424336	2.84353	-0.332841	0.165757	2.90068	-0.377769	0.0209397	2.88469	-0.429933	-0.127013	2.88162	-0.452404	-0.178133	2.86829	-0.125167	0.199022	2.77559	-0.0578286	0.0157247	2.68509	-0.0482651	-0.142326	2.59324	-0.0437286	-0.18463	2.57749	-0.260258	-0.0422778	2.73045	-0.209114	-0.348754	2.70909	-0.181846	-0.601991	2.68832	-0.222698	-0.621725
	1350	0	-0.217341	0.0047618	2.73613	-0.199796	0.0394604	2.7782	-0.236978	0.235276	2.81158	-0.281216	0.405637	2.82948	-0.352549	0.152768	2.90412	-0.377515	0.00998139	2.95861	-0.397405	-0.142357	3.01316	-0.418233	-0.184168	3.00781	-0.141006	0.194679	2.77373	-0.0658919	0.0122272	2.68581	-0.0515604	-0.144663	2.59231	-0.0422125	-0.183575	2.57497	-0.267363	-0.0559211	2.7491	-0.210293	-0.344244	2.70947	-0.172797	-0.599004	2.68072	-0.186375	-0.630316
	1351	0	-0.222546	0.00215291	2.73402	-0.206176	0.0335849	2.76997	-0.245873	0.217561	2.79058	-0.290505	0.392573	2.81066	-0.364933	0.142037	2.90004	-0.378435	0.00588965	2.98217	-0.385248	-0.148803	3.06174	-0.402282	-0.184277	3.06225	-0.153785	0.188431	2.76116	-0.0744566	0.00864986	2.67923	-0.0511835	-0.151086	2.59081	-0.0381497	-0.187307	2.57062	-0.269054	-0.0684533	2.74816	-0.210995	-0.341375	2.70963	-0.163752	-0.596398	2.67055	-0.171942	-0.634337
Adult_kicking_kid	1352	0	-0.222171	-0.0139516	2.70769	-0.209432	0.0166167	2.74407	-0.248279	0.207928	2.77449	-0.293155	0.38337	2.78961	-0.352714	0.130086	2.83198	-0.360693	0.00553124	2.96162	-0.351061	-0.13529	3.01205	-0.367732	-0.16047	3.01295	-0.161014	0.182473	2.74211	-0.0827195	0.00641313	2.65893	-0.0561186	-0.149576	2.58798	-0.0379231	-0.187599	2.56655	-0.260379	-0.0810479	2.71649	-0.211726	-0.338536	2.70819	-0.15822	-0.594939	2.66367	-0.165352	-0.636957
	1353	0	-0.220287	-0.0269663	2.68571	-0.209146	0.00419601	2.72272	-0.245933	0.202141	2.75422	-0.290618	0.374106	2.75944	-0.346714	0.12248	2.79308	-0.344875	0.00593475	2.92566	-0.333054	-0.133393	2.99283	-0.349654	-0.154686	2.99671	-0.165901	0.175415	2.71565	-0.0854954	0.00308237	2.64357	-0.0601582	-0.148513	2.58443	-0.0442198	-0.183404	2.56113	-0.253591	-0.0887932	2.69206	-0.212323	-0.336717	2.70571	-0.151668	-0.594988	2.65842	-0.160558	-0.639368
	1354	0	-0.217554	-0.0357475	2.66323	-0.206162	-0.00323954	2.69917	-0.238567	0.203925	2.72279	-0.285931	0.371672	2.73028	-0.341263	0.120667	2.76659	-0.337228	0.00755134	2.89915	-0.326583	-0.126974	2.95685	-0.34329	-0.145684	2.95993	-0.166742	0.168268	2.68546	-0.0846784	-0.00172754	2.62482	-0.0634848	-0.148117	2.57719	-0.0482276	-0.181844	2.55391	-0.249187	-0.0931676	2.67114	-0.203879	-0.383138	2.69572	-0.14429	-0.597397	2.65462	-0.157773	-0.64116
	1355	0	-0.213177	-0.0510306	2.62843	-0.201282	-0.0143203	2.66506	-0.232194	0.208017	2.68699	-0.278978	0.372675	2.68732	-0.337247	0.123657	2.73327	-0.333612	0.0116	2.85788	-0.327897	-0.119554	2.90689	-0.344846	-0.1376	2.90914	-0.164195	0.160212	2.64189	-0.0832045	-0.0101735	2.59209	-0.0657313	-0.150721	2.55875	-0.0538956	-0.184414	2.53803	-0.24593	-0.100973	2.6313	-0.200407	-0.409775	2.69273	-0.137677	-0.600324	2.65343	-0.156496	-0.642835
	1356	0	-0.213542	-0.0584225	2.60793	-0.203383	-0.0190557	2.64388	-0.234831	0.215193	2.64564	-0.281656	0.37708	2.6435	-0.333668	0.124905	2.68365	-0.332285	0.0126954	2.79549	-0.332179	-0.117321	2.84091	-0.349335	-0.136074	2.84247	-0.16371	0.157431	2.61758	-0.0831391	-0.0114758	2.5684	-0.0709507	-0.149819	2.5366	-0.0584877	-0.185155	2.52635	-0.246856	-0.104181	2.60778	-0.217148	-0.379925	2.67003	-0.135314	-0.60091	2.65248	-0.156374	-0.644616
	1357	0	-0.216599	-0.0618474	2.57928	-0.206953	-0.0174389	2.61423	-0.240922	0.240886	2.60892	-0.283813	0.385412	2.61156	-0.333572	0.134585	2.65814	-0.334137	0.0255331	2.75623	-0.336991	-0.104452	2.80152	-0.354125	-0.124017	2.80335	-0.161914	0.154162	2.57391	-0.0870459	-0.0132676	2.53442	-0.0757214	-0.151627	2.50802	-0.0701808	-0.19609	2.4883	-0.252627	-0.104543	2.57795	-0.228848	-0.356432	2.65163	-0.13173	-0.599806	2.65316	-0.156161	-0.645525
	1358	0	-0.219601	-0.0644547	2.55747	-0.212568	-0.016677	2.59098	-0.245772	0.252857	2.57827	-0.289261	0.39142	2.56953	-0.335165	0.131163	2.60503	-0.336921	0.0213519	2.70452	-0.342099	-0.108978	2.75085	-0.359347	-0.129565	2.75221	-0.161619	0.15292	2.54985	-0.0906743	-0.0134477	2.51278	-0.0844338	-0.153826	2.47378	-0.0772714	-0.197966	2.46781	-0.257103	-0.106163	2.55826	-0.235444	-0.347664	2.64224	-0.130945	-0.599897	2.65343	-0.157461	-0.648081
	1359	0	-0.222968	-0.0661836	2.53688	-0.216629	-0.0154665	2.56615	-0.254051	0.254021	2.54097	-0.293344	0.39073	2.53341	-0.336599	0.130522	2.58546	-0.338737	0.0202359	2.68239	-0.344911	-0.110199	2.72889	-0.362219	-0.131187	2.73012	-0.16213	0.14996	2.51901	-0.0967144	-0.0130054	2.48057	-0.0880935	-0.154779	2.45695	-0.0808281	-0.198702	2.45279	-0.260412	-0.108065	2.54285	-0.247954	-0.343884	2.64034	-0.130791	-0.599816	2.65373	-0.156728	-0.649388
	1360	0	-0.226218	-0.0687174	2.51951	-0.219271	-0.0167558	2.54686	-0.257395	0.252358	2.52195	-0.29657	0.386094	2.50735	-0.337576	0.130598	2.57223	-0.340064	0.0198573	2.66716	-0.346818	-0.110656	2.71382	-0.364159	-0.131894	2.71499	-0.162705	0.147463	2.49218	-0.0974099	-0.022109	2.45308	-0.090482	-0.162265	2.44303	-0.0831385	-0.200146	2.44343	-0.263542	-0.111269	2.52873	-0.25804	-0.340061	2.63859	-0.133189	-0.597614	2.65429	-0.156191	-0.649825
	1361	0	-0.227037	-0.0696694	2.50002	-0.219361	-0.0163931	2.52212	-0.25584	0.247964	2.48885	-0.291308	0.381799	2.4754	-0.338331	0.130493	2.56264	-0.341111	0.0193602	2.6561	-0.34824	-0.11125	2.70287	-0.36561	-0.132687	2.704	-0.161905	0.146391	2.47503	-0.0976323	-0.0280864	2.43713	-0.0921439	-0.171163	2.42508	-0.0858841	-0.208323	2.42783	-0.265723	-0.113707	2.50829	-0.263768	-0.33803	2.63722	-0.135976	-0.59591	2.6538	-0.152337	-0.646657
Adult_approaching_Kid	1362	0	-0.225748	-0.0683653	2.48242	-0.216567	-0.0150206	2.50041	-0.249988	0.242794	2.46705	-0.282736	0.378787	2.45234	-0.338896	0.130445	2.55586	-0.341798	0.0190472	2.64823	-0.349209	-0.111675	2.69507	-0.366605	-0.133272	2.6962	-0.155093	0.142275	2.45059	-0.0947341	-0.0359491	2.42323	-0.0912562	-0.181267	2.40803	-0.0859765	-0.212397	2.41471	-0.266772	-0.113618	2.49226	-0.267619	-0.336274	2.63446	-0.141019	-0.593247	2.65255	-0.164583	-0.630941
	1368	0	-0.199936	-0.0643072	2.45541	-0.191426	-0.0132936	2.46957	-0.204891	0.235675	2.44548	-0.234331	0.371217	2.41274	-0.30455	0.130573	2.52526	-0.317982	-0.0142534	2.57186	-0.324493	-0.160992	2.58543	-0.335544	-0.204623	2.59864	-0.109136	0.143463	2.43009	-0.0599756	-0.0437635	2.40996	-0.066002	-0.188588	2.38742	-0.0596292	-0.215788	2.39345	-0.24744	-0.11262	2.46966	-0.245037	-0.345468	2.60323	-0.146186	-0.602695	2.63403	-0.178682	-0.641239
	1369	0	-0.189448	-0.0629007	2.4471	-0.182908	-0.012632	2.45976	-0.178138	0.234044	2.44115	-0.195994	0.370425	2.40203	-0.262705	0.137006	2.49563	-0.296489	-0.0277469	2.52172	-0.311661	-0.172816	2.52668	-0.321708	-0.223844	2.54856	-0.0724427	0.14741	2.43345	-0.0422224	-0.0457518	2.40855	-0.0507681	-0.190433	2.38203	-0.0423687	-0.213866	2.3869	-0.238288	-0.11134	2.46132	-0.233057	-0.350161	2.58835	-0.151923	-0.608106	2.62331	-0.185338	-0.646581
	1370	0	-0.181231	-0.0620863	2.44618	-0.175304	-0.0123264	2.45899	-0.159705	0.23665	2.45194	-0.175038	0.373381	2.41954	-0.245574	0.140359	2.48574	-0.291327	-0.0343774	2.50427	-0.307838	-0.185332	2.48811	-0.325236	-0.243588	2.49558	-0.0548457	0.150296	2.44182	-0.0306064	-0.0453048	2.41337	-0.0393324	-0.189729	2.3831	-0.0311564	-0.210869	2.38558	-0.230974	-0.110169	2.45902	-0.263616	-0.348695	2.67402	-0.157172	-0.606708	2.61876	-0.188742	-0.648473
	1373	0	-0.174317	-0.0605958	2.46288	-0.168081	-0.0114226	2.48513	-0.153899	0.243211	2.48851	-0.182816	0.377281	2.45321	-0.237219	0.144142	2.49042	-0.292299	-0.0411174	2.50092	-0.314059	-0.190008	2.47748	-0.339263	-0.244319	2.4945	-0.0542746	0.157078	2.47291	-0.0222081	-0.0383914	2.4348	-0.0292916	-0.1827	2.39699	-0.022614	-0.204222	2.39837	-0.221899	-0.10692	2.47443	-0.22453	-0.362187	2.62551	-0.161095	-0.609371	2.61431	-0.192074	-0.654655
	1374	0	-0.172319	-0.0601679	2.47622	-0.166401	-0.0114888	2.50244	-0.158441	0.24735	2.51556	-0.195876	0.378971	2.47884	-0.236469	0.147465	2.50317	-0.297713	-0.0460652	2.50686	-0.322719	-0.191448	2.47844	-0.347065	-0.241886	2.50569	-0.0630928	0.160473	2.4935	-0.0214681	-0.0338238	2.44993	-0.0254468	-0.177455	2.40981	-0.0189808	-0.200495	2.4089	-0.217833	-0.105289	2.48598	-0.207026	-0.36849	2.60705	-0.163681	-0.611198	2.61156	-0.192773	-0.659207
	1375	0	-0.17405	-0.0605664	2.48744	-0.168528	-0.0121725	2.51561	-0.167769	0.248944	2.53175	-0.213025	0.377974	2.49862	-0.243198	0.149409	2.51898	-0.313175	-0.0420674	2.53462	-0.328749	-0.191444	2.47933	-0.348997	-0.247853	2.491	-0.0810299	0.160611	2.50907	-0.0255407	-0.0306637	2.46235	-0.0243517	-0.173887	2.41904	-0.02005	-0.196057	2.42117	-0.217128	-0.104754	2.49536	-0.200944	-0.37036	2.59925	-0.165487	-0.612497	2.6098	-0.186528	-0.651522
	1378	0	-0.205557	-0.0613045	2.51198	-0.200493	-0.0125213	2.53923	-0.207194	0.247096	2.54362	-0.250204	0.374483	2.51402	-0.288274	0.143307	2.5407	-0.325728	-0.0397278	2.54903	-0.347566	-0.189773	2.53854	-0.359057	-0.242999	2.55903	-0.116726	0.154808	2.51813	-0.0468004	-0.0311522	2.47355	-0.0364571	-0.173757	2.43294	-0.0277028	-0.202488	2.43152	-0.248792	-0.104752	2.52058	-0.230336	-0.361784	2.59721	-0.166969	-0.613151	2.60875	-0.182468	-0.654484
	1380	0	-0.245344	-0.0664706	2.53426	-0.240065	-0.0166076	2.55741	-0.248963	0.241413	2.54683	-0.294033	0.366127	2.51924	-0.339183	0.131142	2.55704	-0.365064	-0.0335928	2.57507	-0.358831	-0.20483	2.56062	-0.353924	-0.250479	2.57816	-0.155138	0.150194	2.52024	-0.0710487	-0.0305863	2.47994	-0.0467167	-0.172391	2.44065	-0.0381538	-0.206654	2.43783	-0.288341	-0.110033	2.54428	-0.297373	-0.343354	2.63082	-0.184656	-0.603052	2.61861	-0.205579	-0.627842
	1383	0	-0.260739	-0.0677833	2.54328	-0.25564	-0.0175401	2.56495	-0.27229	0.240897	2.55298	-0.319097	0.365443	2.52501	-0.36037	0.127197	2.56773	-0.37979	-0.0272694	2.59005	-0.365544	-0.209986	2.58218	-0.34837	-0.249978	2.60104	-0.174062	0.149842	2.52504	-0.0947169	-0.0231136	2.49329	-0.0656621	-0.163138	2.4494	-0.0576725	-0.200152	2.44481	-0.303635	-0.111905	2.55364	-0.297952	-0.342798	2.62724	-0.188072	-0.602545	2.61995	-0.190793	-0.641486
Adult_standing_and_kid_standing	1384	0	-0.268812	-0.0683537	2.5485	-0.263971	-0.0179112	2.5696	-0.283308	0.240821	2.55665	-0.33131	0.365042	2.52894	-0.372444	0.125166	2.57428	-0.38843	-0.0228876	2.59969	-0.369442	-0.212462	2.59546	-0.344909	-0.248965	2.61514	-0.184388	0.149551	2.52808	-0.105809	-0.0229763	2.49943	-0.0750327	-0.161813	2.45321	-0.0704348	-0.195843	2.44951	-0.311548	-0.112649	2.559	-0.296275	-0.34259	2.62346	-0.190548	-0.602572	2.62128	-0.182773	-0.649083
	1385	0	-0.274248	-0.0685079	2.5518	-0.2696	-0.0179758	2.57267	-0.290748	0.240786	2.55924	-0.339378	0.364639	2.53158	-0.380656	0.123896	2.57877	-0.394247	-0.0196938	2.60631	-0.372268	-0.213789	2.60422	-0.343132	-0.24806	2.62418	-0.191072	0.149241	2.53015	-0.112415	-0.0228917	2.50291	-0.0808615	-0.161229	2.45537	-0.0783875	-0.192791	2.4525	-0.316855	-0.113119	2.56241	-0.286109	-0.344667	2.61651	-0.192205	-0.602878	2.62231	-0.185423	-0.647772
	1386	0	-0.277326	-0.0682563	2.55324	-0.273107	-0.017784	2.57436	-0.296125	0.240769	2.56119	-0.345313	0.36435	2.53353	-0.387196	0.121555	2.58375	-0.398603	-0.0182261	2.61137	-0.374789	-0.215403	2.61104	-0.342454	-0.248113	2.63067	-0.195652	0.149132	2.5319	-0.117031	-0.0230446	2.50528	-0.0852116	-0.161127	2.45656	-0.0835215	-0.190807	2.45424	-0.319849	-0.113538	2.56393	-0.278524	-0.346982	2.61157	-0.193215	-0.603891	2.62358	-0.180605	-0.653431
	1387	0	-0.278682	-0.0680118	2.55366	-0.274988	-0.0176353	2.57536	-0.299797	0.240935	2.56298	-0.349194	0.364256	2.53513	-0.391577	0.119901	2.58728	-0.401751	-0.0174861	2.61558	-0.376831	-0.216792	2.61636	-0.342248	-0.248354	2.63569	-0.199413	0.149061	2.53358	-0.120286	-0.0229862	2.50696	-0.0882815	-0.160848	2.4575	-0.0870405	-0.189373	2.45558	-0.320803	-0.113956	2.56417	-0.272815	-0.349061	2.6084	-0.19359	-0.605345	2.62538	-0.167981	-0.656599
	1388	0	-0.280671	-0.0680766	2.55494	-0.277085	-0.0176683	2.57666	-0.302059	0.241228	2.56446	-0.351363	0.364434	2.53639	-0.394533	0.118537	2.59	-0.403973	-0.0171399	2.61873	-0.378373	-0.217816	2.62012	-0.342323	-0.248625	2.63932	-0.202164	0.148969	2.53498	-0.122377	-0.0231669	2.50786	-0.0904647	-0.16072	2.45801	-0.0894788	-0.188269	2.4565	-0.322758	-0.114387	2.56581	-0.270551	-0.350671	2.60797	-0.194979	-0.608171	2.63088	-0.166001	-0.659071
	1389	0	-0.282151	-0.0681328	2.55597	-0.278595	-0.0176943	2.57775	-0.303172	0.241559	2.56622	-0.352446	0.364699	2.53772	-0.396325	0.117176	2.59261	-0.405485	-0.0173341	2.62162	-0.379681	-0.218717	2.62318	-0.342844	-0.249089	2.64229	-0.204196	0.148945	2.53621	-0.123732	-0.0233737	2.50831	-0.0920535	-0.160635	2.45829	-0.090038	-0.1906	2.45557	-0.324208	-0.114762	2.56728	-0.269799	-0.351805	2.60857	-0.197421	-0.610993	2.63792	-0.165306	-0.660309
	1390	0	-0.283193	-0.0681908	2.55676	-0.279593	-0.017729	2.5786	-0.30347	0.241823	2.56771	-0.352583	0.365041	2.53873	-0.397273	0.115968	2.59471	-0.406444	-0.0177903	2.62387	-0.380676	-0.219425	2.6254	-0.343549	-0.249621	2.64445	-0.205654	0.14896	2.5372	-0.124487	-0.0236135	2.50837	-0.0931729	-0.160603	2.45849	-0.0899398	-0.192879	2.45475	-0.325157	-0.115085	2.56841	-0.269663	-0.352888	2.60992	-0.199471	-0.613255	2.64386	-0.197101	-0.652351
	1391	0	-0.283801	-0.0682962	2.55736	-0.28006	-0.017832	2.57926	-0.303211	0.241777	2.56901	-0.352436	0.364719	2.53942	-0.397512	0.114636	2.5965	-0.406922	-0.0187539	2.62576	-0.38148	-0.220138	2.62707	-0.344454	-0.250431	2.64602	-0.206651	0.148971	2.53798	-0.124677	-0.0239155	2.50809	-0.0939511	-0.160663	2.45847	-0.0894399	-0.19498	2.45387	-0.325511	-0.115519	2.56932	-0.268229	-0.355626	2.61126	-0.199501	-0.615746	2.64718	-0.19591	-0.655416
	1392	0	-0.284016	-0.0684492	2.55774	-0.280157	-0.0179685	2.57968	-0.303014	0.241653	2.56978	-0.352032	0.364241	2.53971	-0.397541	0.113478	2.59771	-0.40723	-0.0198178	2.62704	-0.382202	-0.220805	2.6282	-0.345642	-0.251389	2.6469	-0.2073	0.148955	2.53857	-0.124546	-0.0243445	2.50747	-0.0943818	-0.16087	2.45822	-0.0884942	-0.19699	2.45295	-0.325396	-0.116004	2.5699	-0.26733	-0.357013	2.61176	-0.199176	-0.617712	2.64941	-0.192682	-0.658023
	1393	0	-0.283706	-0.0687351	2.55781	-0.279784	-0.0182102	2.5798	-0.302514	0.241465	2.57019	-0.351273	0.363744	2.53965	-0.397228	0.11243	2.59849	-0.40727	-0.0209439	2.62784	-0.382775	-0.221419	2.62889	-0.346777	-0.252346	2.64722	-0.207619	0.148935	2.53902	-0.124146	-0.0247978	2.50671	-0.0945814	-0.161156	2.45784	-0.0875754	-0.198673	2.45211	-0.324587	-0.116733	2.5701	-0.265983	-0.359506	2.61251	-0.197838	-0.620883	2.65133	-0.188593	-0.660778
Adult_standing_and_kid_standing	1394	0	-0.282838	-0.0691807	2.55742	-0.278936	-0.0185562	2.57949	-0.301608	0.241341	2.57013	-0.35001	0.363435	2.53923	-0.396572	0.111556	2.59883	-0.407053	-0.0219903	2.62817	-0.383188	-0.221946	2.62913	-0.347738	-0.253162	2.64705	-0.207668	0.148919	2.53934	-0.123582	-0.025243	2.50574	-0.0945651	-0.161499	2.45741	-0.0872335	-0.196876	2.45228	-0.323259	-0.117521	2.56961	-0.264752	-0.361541	2.61306	-0.196389	-0.623456	2.65257	-0.182432	-0.660731
	1401	0	-0.271826	-0.0689562	2.54856	-0.267581	-0.0184273	2.57047	-0.286432	0.240904	2.55973	-0.338304	0.362945	2.52855	-0.387696	0.109884	2.59359	-0.399886	-0.0245971	2.62308	-0.381713	-0.222084	2.62846	-0.355666	-0.252175	2.65074	-0.190531	0.151128	2.52971	-0.114282	-0.0268196	2.49307	-0.0919514	-0.16365	2.45369	-0.0850643	-0.200291	2.44943	-0.312542	-0.117986	2.55979	-0.264112	-0.361647	2.61372	-0.191725	-0.623131	2.64733	-0.185161	-0.652439
	1402	0	-0.263876	-0.0692161	2.54197	-0.259284	-0.0187724	2.56351	-0.275876	0.239947	2.55188	-0.329853	0.361923	2.51993	-0.378969	0.108118	2.58784	-0.392419	-0.0272883	2.61729	-0.379277	-0.222275	2.62692	-0.360718	-0.251723	2.6527	-0.17971	0.151864	2.52275	-0.10688	-0.0282117	2.48285	-0.0886778	-0.166032	2.44983	-0.0821939	-0.203888	2.44618	-0.305012	-0.118595	2.55272	-0.263641	-0.361815	2.61412	-0.186902	-0.622168	2.64173	-0.185921	-0.647522
	1403	0	-0.258115	-0.0694751	2.5369	-0.25327	-0.0190804	2.55804	-0.268411	0.239266	2.54597	-0.323732	0.361176	2.51372	-0.371223	0.106745	2.58235	-0.38553	-0.0294618	2.61167	-0.376005	-0.222384	2.6246	-0.363849	-0.25142	2.65367	-0.17292	0.152156	2.51793	-0.102137	-0.0291758	2.47651	-0.0857092	-0.168026	2.44675	-0.0797566	-0.206748	2.44376	-0.299575	-0.118893	2.54726	-0.263193	-0.361715	2.61444	-0.182032	-0.618874	2.63325	-0.187486	-0.643468
	1404	0	-0.253967	-0.069696	2.53309	-0.248966	-0.0193368	2.55386	-0.263214	0.238703	2.5416	-0.319385	0.360526	2.5093	-0.364884	0.105661	2.57755	-0.379727	-0.0311797	2.60669	-0.372416	-0.222496	2.62184	-0.365888	-0.251238	2.65415	-0.168634	0.152307	2.51458	-0.0987309	-0.0297105	2.472	-0.0834116	-0.169456	2.44441	-0.0778263	-0.208827	2.44178	-0.295679	-0.119021	2.54326	-0.262803	-0.361435	2.61466	-0.180516	-0.617765	2.63008	-0.18967	-0.640827
	1405	0	-0.2512	-0.069916	2.5305	-0.246066	-0.0195764	2.55091	-0.259802	0.238297	2.53865	-0.316371	0.360007	2.50586	-0.360154	0.104868	2.57385	-0.375318	-0.0324363	2.60281	-0.369157	-0.222598	2.61924	-0.367338	-0.25111	2.65441	-0.165634	0.152346	2.51178	-0.0964193	-0.0301127	2.46894	-0.0816542	-0.170585	2.44247	-0.0762193	-0.210465	2.43996	-0.293136	-0.119142	2.54066	-0.262873	-0.36061	2.61572	-0.180709	-0.616237	2.62787	-0.165806	-0.644864
	1406	0	-0.249204	-0.0701103	2.52857	-0.243957	-0.0197858	2.54861	-0.257144	0.237919	2.53616	-0.313862	0.359654	2.50279	-0.356215	0.104222	2.57055	-0.371565	-0.0334371	2.59935	-0.365849	-0.222737	2.61644	-0.368341	-0.251024	2.65437	-0.163348	0.152181	2.50924	-0.0944501	-0.0304798	2.46657	-0.0804065	-0.171544	2.44107	-0.0751006	-0.211794	2.43863	-0.291359	-0.119239	2.53887	-0.298892	-0.343251	2.64294	-0.200487	-0.600349	2.635	-0.162256	-0.63954
	1407	0	-0.24766	-0.0703442	2.52701	-0.242341	-0.0200268	2.54668	-0.255261	0.237629	2.5343	-0.312025	0.359437	2.50042	-0.353233	0.103745	2.56792	-0.368687	-0.0341683	2.59658	-0.357371	-0.218067	2.59428	-0.369089	-0.248804	2.64647	-0.161671	0.15191	2.50683	-0.0930007	-0.0307997	2.46484	-0.0793368	-0.172374	2.43991	-0.0740881	-0.212909	2.43743	-0.289998	-0.119344	2.53749	-0.318362	-0.333755	2.65737	-0.204799	-0.595389	2.6359	-0.197024	-0.621716
	1408	0	-0.246357	-0.0705855	2.52551	-0.241013	-0.0202703	2.54477	-0.253847	0.237358	2.53262	-0.31048	0.359307	2.49823	-0.350865	0.103365	2.56557	-0.366369	-0.0347324	2.59412	-0.354333	-0.216446	2.5862	-0.369425	-0.246688	2.63844	-0.160293	0.15156	2.50434	-0.0918537	-0.031105	2.4635	-0.0783258	-0.17316	2.43865	-0.073167	-0.207473	2.43491	-0.288887	-0.119455	2.53627	-0.327145	-0.329483	2.66324	-0.209347	-0.590359	2.63726	-0.219151	-0.611751
	1409	0	-0.245357	-0.0708012	2.52431	-0.240019	-0.0204857	2.54314	-0.252779	0.237096	2.5311	-0.309362	0.359141	2.49629	-0.348972	0.103054	2.56351	-0.364492	-0.0351728	2.59195	-0.352265	-0.215269	2.58028	-0.369436	-0.244954	2.63146	-0.159327	0.151292	2.50228	-0.090989	-0.0313201	2.4625	-0.0772796	-0.173763	2.43711	-0.0724641	-0.208096	2.43264	-0.287991	-0.119584	2.5353	-0.332204	-0.327079	2.6667	-0.211547	-0.587985	2.63775	-0.228081	-0.60805
Adult_standing_and_kid_standing	1410	0	-0.244516	-0.0710237	2.52318	-0.239236	-0.0207034	2.54161	-0.252024	0.236859	2.52979	-0.308515	0.35905	2.49478	-0.347526	0.102806	2.56176	-0.363043	-0.0355088	2.59014	-0.350885	-0.214426	2.57601	-0.369333	-0.243626	2.62585	-0.158656	0.151078	2.50064	-0.0903036	-0.0314779	2.46171	-0.0764869	-0.174199	2.43592	-0.0719009	-0.208847	2.43056	-0.287169	-0.119729	2.53422	-0.334988	-0.325753	2.66768	-0.2131	-0.586283	2.63807	-0.233302	-0.605816
	1418	0	-0.243733	-0.0711503	2.52202	-0.238551	-0.0208406	2.53953	-0.251329	0.236625	2.52833	-0.307534	0.359099	2.49275	-0.346221	0.102605	2.56001	-0.361712	-0.0357653	2.58833	-0.34989	-0.213707	2.57258	-0.369023	-0.242445	2.6209	-0.158102	0.150827	2.4989	-0.0895954	-0.0316333	2.46089	-0.0758165	-0.174574	2.43509	-0.0718877	-0.206202	2.42936	-0.286459	-0.119782	2.53333	-0.336113	-0.324072	2.66893	-0.213733	-0.584169	2.63766	-0.235139	-0.603082
	1419	0	-0.243152	-0.0712395	2.52111	-0.238086	-0.0209368	2.53789	-0.250863	0.236457	2.52732	-0.306899	0.359169	2.49133	-0.345268	0.102463	2.5587	-0.360734	-0.0359415	2.58699	-0.349222	-0.213193	2.57021	-0.368775	-0.241586	2.61739	-0.157747	0.150626	2.49764	-0.0890878	-0.0317581	2.46029	-0.0752923	-0.174863	2.43448	-0.0715618	-0.206988	2.42834	-0.285927	-0.119818	2.53264	-0.336351	-0.322578	2.66983	-0.213984	-0.582124	2.63709	-0.235565	-0.600764
	1420	0	-0.242732	-0.0713128	2.52043	-0.237784	-0.0210113	2.53665	-0.250564	0.236351	2.5266	-0.306478	0.359249	2.49029	-0.344589	0.102378	2.55773	-0.360033	-0.0360478	2.586	-0.348777	-0.212803	2.56852	-0.36861	-0.240937	2.6149	-0.157541	0.150457	2.49674	-0.0887261	-0.0318567	2.45985	-0.0749343	-0.175078	2.43409	-0.0712543	-0.208009	2.42795	-0.285529	-0.119844	2.53212	-0.335601	-0.321494	2.67014	-0.213957	-0.58047	2.63649	-0.234952	-0.599275
	1421	0	-0.243346	-0.0717145	2.52092	-0.2382	-0.0211919	2.5362	-0.250383	0.236276	2.52607	-0.30622	0.35932	2.48959	-0.344112	0.102321	2.55702	-0.359537	-0.0361179	2.58526	-0.34851	-0.212499	2.56729	-0.368512	-0.240462	2.61313	-0.157456	0.150322	2.49609	-0.0884745	-0.0319236	2.45954	-0.0746907	-0.175228	2.43382	-0.0710163	-0.209053	2.42786	-0.285956	-0.119935	2.53264	-0.33398	-0.321691	2.67081	-0.213788	-0.579543	2.6361	-0.233209	-0.599456
	1422	0	-0.243877	-0.0720509	2.52139	-0.23868	-0.0213627	2.53589	-0.250263	0.236222	2.52575	-0.306144	0.359349	2.48909	-0.343772	0.102278	2.55655	-0.359186	-0.0361716	2.58479	-0.35034	-0.214541	2.57179	-0.367993	-0.243884	2.61282	-0.157458	0.150196	2.49563	-0.0882986	-0.0319788	2.45931	-0.0745212	-0.175374	2.4337	-0.0708434	-0.210124	2.42799	-0.286307	-0.12002	2.53312	-0.330745	-0.323118	2.67019	-0.212504	-0.579347	2.63554	-0.230342	-0.601112
	1423	0	-0.244916	-0.0723843	2.52231	-0.239637	-0.0215259	2.53589	-0.25022	0.236183	2.52552	-0.306238	0.359377	2.48875	-0.343522	0.102247	2.55621	-0.358928	-0.0362105	2.58444	-0.352533	-0.217988	2.57927	-0.367568	-0.246971	2.61335	-0.157554	0.150082	2.49532	-0.0881746	-0.0320193	2.45915	-0.0743939	-0.17549	2.43366	-0.0707102	-0.211096	2.42828	-0.2874	-0.119979	2.53416	-0.328109	-0.324377	2.66972	-0.211184	-0.579361	2.63502	-0.227756	-0.602686
	1424	0	-0.245852	-0.0726972	2.52317	-0.240577	-0.0217093	2.53597	-0.250323	0.236066	2.52547	-0.307004	0.359099	2.48891	-0.34335	0.102208	2.55596	-0.358743	-0.0362504	2.58419	-0.357739	-0.224588	2.59613	-0.370771	-0.251073	2.62227	-0.157749	0.149978	2.49516	-0.0881056	-0.0320524	2.45903	-0.0743532	-0.175591	2.43375	-0.0706143	-0.211951	2.42869	-0.288339	-0.120058	2.53511	-0.326008	-0.325025	2.67008	-0.210025	-0.579039	2.63431	-0.225065	-0.603397
	1425	0	-0.246679	-0.0729568	2.52395	-0.241465	-0.021881	2.5361	-0.250675	0.235846	2.52572	-0.308261	0.358699	2.48971	-0.343293	0.102139	2.55584	-0.358663	-0.0363111	2.58406	-0.358976	-0.226552	2.59985	-0.370252	-0.255636	2.62408	-0.158066	0.149891	2.49517	-0.0881278	-0.0320796	2.45898	-0.0743716	-0.175666	2.43392	-0.0705563	-0.212646	2.4291	-0.289187	-0.120178	2.536	-0.324567	-0.325789	2.67005	-0.209142	-0.578983	2.63383	-0.223206	-0.60428
	1426	0	-0.247363	-0.0731824	2.52462	-0.242246	-0.0220533	2.53627	-0.251192	0.235518	2.52625	-0.309534	0.35821	2.49088	-0.343341	0.102025	2.55587	-0.358683	-0.03641	2.58408	-0.359782	-0.227737	2.60235	-0.370006	-0.258217	2.62523	-0.1585	0.149809	2.49538	-0.0882516	-0.0321065	2.45902	-0.0743999	-0.175712	2.43403	-0.0705237	-0.213193	2.42944	-0.289854	-0.120309	2.53674	-0.323388	-0.326528	2.66992	-0.208319	-0.579048	2.63343	-0.221701	-0.605115
Adult_departing_Kid	1427	0	-0.247856	-0.0733353	2.5251	-0.242889	-0.0221874	2.53643	-0.251704	0.235223	2.52679	-0.310608	0.35802	2.49223	-0.343437	0.101911	2.55595	-0.35875	-0.0365063	2.58416	-0.360329	-0.228567	2.60405	-0.364741	-0.261907	2.62067	-0.15907	0.149709	2.49581	-0.0884445	-0.0321325	2.45914	-0.0744601	-0.175746	2.43418	-0.0705071	-0.213664	2.42981	-0.290299	-0.120375	2.53721	-0.293262	-0.343772	2.64133	-0.202272	-0.589005	2.63273	-0.178869	-0.633466
	1433	0	-0.248452	-0.0732161	2.52566	-0.243864	-0.0220643	2.53709	-0.2536	0.235257	2.52884	-0.313194	0.358428	2.49596	-0.344234	0.101933	2.55677	-0.359499	-0.0364518	2.58499	-0.36081	-0.224646	2.60462	-0.361868	-0.260185	2.61807	-0.160866	0.149676	2.49806	-0.0892866	-0.032011	2.45992	-0.0749277	-0.175628	2.4346	-0.0715887	-0.210205	2.43203	-0.290835	-0.120291	2.53777	-0.263747	-0.35842	2.61795	-0.191122	-0.600404	2.62604	-0.175268	-0.641279
	1434	0	-0.249034	-0.0730404	2.52622	-0.244833	-0.0218843	2.53789	-0.255495	0.235405	2.53076	-0.315482	0.359061	2.49915	-0.34521	0.102015	2.55773	-0.360425	-0.0363355	2.58596	-0.361185	-0.220239	2.60461	-0.359515	-0.257789	2.61571	-0.162498	0.149692	2.50015	-0.0902046	-0.0318626	2.4608	-0.0757102	-0.175465	2.43515	-0.0725325	-0.207309	2.43381	-0.291346	-0.120184	2.53831	-0.251413	-0.362685	2.60746	-0.186461	-0.607571	2.62371	-0.165062	-0.656717
	1436	0	-0.25017	-0.0727202	2.52727	-0.246359	-0.0215908	2.53928	-0.257574	0.23561	2.53276	-0.317744	0.359785	2.50204	-0.346475	0.102138	2.55891	-0.361641	-0.0361771	2.58716	-0.361554	-0.215962	2.60438	-0.357756	-0.255196	2.61381	-0.164172	0.149738	2.50224	-0.0910775	-0.0316298	2.46175	-0.0765897	-0.175211	2.43576	-0.0733238	-0.205184	2.43517	-0.292612	-0.119849	2.53936	-0.245166	-0.365591	2.60225	-0.183867	-0.612776	2.62241	-0.158268	-0.664312
	1438	0	-0.251462	-0.0723169	2.52843	-0.247944	-0.0212353	2.54074	-0.259373	0.235835	2.53446	-0.31944	0.360378	2.50418	-0.34776	0.102288	2.5601	-0.362884	-0.0359938	2.58836	-0.361845	-0.212158	2.60404	-0.35644	-0.252659	2.61233	-0.16546	0.149782	2.50395	-0.092049	-0.0314685	2.46276	-0.0773843	-0.175018	2.43632	-0.0739457	-0.203707	2.43623	-0.294232	-0.119425	2.54067	-0.241512	-0.367403	2.59933	-0.181405	-0.616637	2.62134	-0.1705	-0.663894
	1442	0	-0.252358	-0.0718453	2.52922	-0.249134	-0.0208041	2.54179	-0.260833	0.236154	2.5357	-0.320649	0.360898	2.50561	-0.348965	0.102522	2.56112	-0.364052	-0.0357302	2.58939	-0.362065	-0.208534	2.60346	-0.355432	-0.249935	2.61095	-0.166429	0.149872	2.50537	-0.0930606	-0.0313276	2.46393	-0.0779911	-0.174836	2.43677	-0.0743814	-0.202524	2.43701	-0.295086	-0.119049	2.54128	-0.241844	-0.367426	2.59997	-0.180097	-0.619143	2.62083	-0.159094	-0.664499
	1444	0	-0.253291	-0.071284	2.53002	-0.250204	-0.0203271	2.54275	-0.261921	0.236443	2.53662	-0.321509	0.361319	2.50663	-0.349997	0.10276	2.56199	-0.365056	-0.0354676	2.59028	-0.36216	-0.205519	2.60288	-0.354647	-0.247499	2.60987	-0.167202	0.149967	2.50649	-0.0938002	-0.0311599	2.46483	-0.078473	-0.174644	2.43711	-0.0747347	-0.201453	2.43761	-0.296081	-0.118478	2.54201	-0.242153	-0.367023	2.60019	-0.179231	-0.621066	2.62053	-0.156975	-0.665918
	1446	0	-0.253863	-0.070834	2.53051	-0.250894	-0.0199409	2.5434	-0.262723	0.236688	2.5373	-0.322088	0.361679	2.50736	-0.350861	0.102985	2.56272	-0.365897	-0.035222	2.59103	-0.362044	-0.204256	2.60231	-0.353064	-0.24912	2.60743	-0.16777	0.150056	2.50735	-0.0943677	-0.0310163	2.46549	-0.0788372	-0.174477	2.43732	-0.0749919	-0.200698	2.43805	-0.296644	-0.118057	2.54238	-0.2463	-0.364892	2.60356	-0.178948	-0.622709	2.62057	-0.156005	-0.666917
	1447	0	-0.254203	-0.0705125	2.53082	-0.251313	-0.0196721	2.54385	-0.263265	0.23686	2.53783	-0.322489	0.361953	2.5079	-0.351525	0.10316	2.56337	-0.366544	-0.0350294	2.59168	-0.361724	-0.203617	2.60172	-0.352029	-0.250153	2.60608	-0.16819	0.150129	2.50798	-0.0947941	-0.0308901	2.46601	-0.0791651	-0.174313	2.43745	-0.0751698	-0.200116	2.43833	-0.296953	-0.117749	2.5426	-0.249545	-0.363194	2.60623	-0.17894	-0.624	2.62073	-0.155969	-0.66749
	1450	0	-0.254805	-0.0701543	2.53137	-0.251847	-0.0193769	2.54435	-0.263648	0.237021	2.53814	-0.32279	0.362256	2.50821	-0.35202	0.103333	2.56377	-0.367027	-0.0348426	2.5921	-0.361182	-0.203643	2.60062	-0.351069	-0.251339	2.60448	-0.168486	0.150205	2.50843	-0.0955455	-0.0271991	2.46675	-0.0800674	-0.170334	2.43765	-0.0753239	-0.199626	2.43841	-0.297633	-0.117288	2.54318	-0.25129	-0.362127	2.60779	-0.178736	-0.624892	2.62073	-0.154067	-0.66619
Adult_departing_Kid	1450	0	-0.255374	-0.0698269	2.5319	-0.252331	-0.0191076	2.54473	-0.263941	0.237191	2.53832	-0.323007	0.362586	2.50833	-0.352422	0.103495	2.56406	-0.367418	-0.03467	2.59239	-0.360612	-0.20401	2.59939	-0.35029	-0.252494	2.603	-0.168692	0.150268	2.50876	-0.0961085	-0.0239068	2.46712	-0.0807961	-0.166873	2.4378	-0.0754481	-0.19922	2.43841	-0.298303	-0.116844	2.54375	-0.252519	-0.361239	2.60884	-0.178631	-0.625549	2.62075	-0.151938	-0.663931
	1452	0	-0.255643	-0.0695895	2.53214	-0.252611	-0.0188984	2.54493	-0.264153	0.237359	2.53842	-0.323147	0.362888	2.50833	-0.352741	0.103641	2.56428	-0.367729	-0.0345152	2.59262	-0.360043	-0.204569	2.5982	-0.349654	-0.253551	2.60174	-0.168851	0.150335	2.50901	-0.0963376	-0.0231593	2.46732	-0.0810631	-0.166066	2.43782	-0.0753699	-0.200724	2.43774	-0.298556	-0.116569	2.54395	-0.254506	-0.360373	2.61089	-0.178543	-0.626029	2.62076	-0.151603	-0.662867
	1453	0	-0.255824	-0.0693428	2.5323	-0.252814	-0.0186839	2.54504	-0.264304	0.237519	2.53846	-0.323238	0.363166	2.50827	-0.353	0.103774	2.56445	-0.367983	-0.0343747	2.59279	-0.359522	-0.205193	2.59715	-0.349153	-0.254475	2.60071	-0.168968	0.150396	2.50921	-0.0964946	-0.0227457	2.46745	-0.0812507	-0.165599	2.43778	-0.0752168	-0.202252	2.43714	-0.298709	-0.116303	2.54407	-0.256153	-0.359988	2.61267	-0.178583	-0.626432	2.62082	-0.151664	-0.661879
	1454	0	-0.255916	-0.0691178	2.53238	-0.252931	-0.0184886	2.54509	-0.264389	0.237666	2.53846	-0.32324	0.36338	2.50812	-0.353195	0.103883	2.56457	-0.368172	-0.0342593	2.59292	-0.359004	-0.205884	2.59618	-0.348724	-0.255301	2.59986	-0.169041	0.15044	2.50934	-0.0965718	-0.0226719	2.46754	-0.0813677	-0.165475	2.43767	-0.0750212	-0.203785	2.43655	-0.298734	-0.116064	2.54408	-0.257573	-0.359781	2.61422	-0.178768	-0.626796	2.62096	-0.152322	-0.661441
	1455	0	-0.25602	-0.0688975	2.53251	-0.253042	-0.018302	2.54515	-0.264427	0.237811	2.53843	-0.323213	0.363559	2.50795	-0.353347	0.103983	2.56467	-0.368321	-0.0341535	2.59302	-0.35854	-0.206544	2.59536	-0.348375	-0.255995	2.59918	-0.169075	0.150485	2.50946	-0.0965976	-0.0228686	2.46758	-0.0814138	-0.165624	2.43753	-0.0751292	-0.203827	2.43643	-0.298774	-0.115841	2.54416	-0.259671	-0.359769	2.61659	-0.179023	-0.627093	2.62113	-0.153913	-0.661775
	1456	0	-0.256043	-0.0686832	2.53256	-0.25309	-0.0181178	2.54516	-0.264434	0.237945	2.53839	-0.323165	0.363712	2.50777	-0.353468	0.104074	2.56475	-0.368439	-0.034058	2.59311	-0.358131	-0.207158	2.59469	-0.348092	-0.25658	2.59865	-0.169085	0.150525	2.50954	-0.0966133	-0.0231547	2.46762	-0.0814195	-0.165868	2.43731	-0.0752531	-0.203683	2.43635	-0.29868	-0.11559	2.54409	-0.261192	-0.35963	2.61813	-0.179408	-0.627289	2.62134	-0.156459	-0.66229
	1457	0	-0.25604	-0.0684857	2.53259	-0.253112	-0.0179485	2.54515	-0.264427	0.238063	2.53834	-0.323123	0.363828	2.50759	-0.353567	0.104155	2.56482	-0.368536	-0.0339731	2.59317	-0.35779	-0.20773	2.59412	-0.347873	-0.257077	2.59822	-0.169073	0.150569	2.50962	-0.0966016	-0.0234871	2.46763	-0.0814033	-0.166169	2.43708	-0.0753906	-0.203369	2.43629	-0.298558	-0.115364	2.54399	-0.298037	-0.340277	2.6446	-0.189235	-0.614429	2.62516	-0.199456	-0.631961
	1458	0	-0.256014	-0.0683058	2.53259	-0.253114	-0.0177949	2.54513	-0.264408	0.238166	2.53829	-0.323081	0.363926	2.50744	-0.353649	0.104227	2.56487	-0.368616	-0.0338977	2.59323	-0.357501	-0.208251	2.59365	-0.347699	-0.2575	2.59788	-0.169055	0.150613	2.50968	-0.0966483	-0.0226245	2.46798	-0.0815142	-0.16526	2.43707	-0.0755504	-0.202919	2.43631	-0.298409	-0.115162	2.54387	-0.315649	-0.331984	2.65534	-0.196666	-0.606445	2.62871	-0.22483	-0.616997
	1459	0	-0.256033	-0.0682139	2.53265	-0.253138	-0.0177178	2.54515	-0.264385	0.238239	2.53825	-0.323014	0.363979	2.50728	-0.353713	0.104281	2.56492	-0.368679	-0.0338416	2.59327	-0.357245	-0.208777	2.59326	-0.347556	-0.257892	2.5976	-0.169026	0.150655	2.50974	-0.0966398	-0.022258	2.46814	-0.081578	-0.164882	2.43708	-0.0756882	-0.202414	2.43638	-0.298356	-0.115058	2.54383	-0.286181	-0.34429	2.62922	-0.197756	-0.606148	2.62922	-0.200964	-0.6417
	1460	0	-0.256043	-0.0681477	2.5327	-0.253156	-0.0176607	2.54516	-0.26436	0.2383	2.53821	-0.322964	0.364002	2.50715	-0.353768	0.104327	2.56495	-0.368732	-0.0337926	2.59331	-0.357033	-0.209253	2.59293	-0.347444	-0.258231	2.59738	-0.169011	0.150687	2.50978	-0.0966257	-0.0221079	2.46824	-0.0816902	-0.164714	2.43706	-0.0758173	-0.202024	2.43646	-0.298304	-0.11498	2.5438	-0.270111	-0.350701	2.61551	-0.197304	-0.607226	2.62899	-0.173292	-0.652212
Adult_kicking_kid	1461	0	-0.256188	-0.0681207	2.53294	-0.253242	-0.0176181	2.54523	-0.264341	0.238343	2.53818	-0.322926	0.36401	2.50704	-0.353817	0.104365	2.56499	-0.36878	-0.0337525	2.59335	-0.356861	-0.209701	2.59267	-0.34736	-0.258538	2.59721	-0.168999	0.150714	2.50981	-0.0965648	-0.0226767	2.46844	-0.0818965	-0.165245	2.43693	-0.075556	-0.209253	2.43548	-0.298362	-0.11493	2.54397	-0.264107	-0.352973	2.61045	-0.196292	-0.609009	2.62853	-0.159231	-0.658397
	1465	0	-0.256251	-0.068059	2.53312	-0.253299	-0.017569	2.54526	-0.264331	0.238373	2.53816	-0.322908	0.364	2.50698	-0.353867	0.1044	2.56503	-0.368829	-0.0337162	2.59339	-0.356732	-0.21013	2.59247	-0.347303	-0.258815	2.59708	-0.168976	0.150748	2.50986	-0.0967614	-0.023483	2.46864	-0.0820047	-0.165941	2.43692	-0.0757174	-0.209144	2.43574	-0.298368	-0.11486	2.54419	-0.258925	-0.355287	2.6071	-0.19687	-0.60899	2.62875	-0.153452	-0.659144
	1466	0	-0.256325	-0.0679975	2.53328	-0.253364	-0.0175226	2.54529	-0.264321	0.238396	2.53815	-0.32289	0.363989	2.50693	-0.353913	0.104429	2.56506	-0.368874	-0.0336859	2.59343	-0.356625	-0.210527	2.5923	-0.34726	-0.259067	2.59698	-0.168948	0.15078	2.50991	-0.0969547	-0.0242944	2.46882	-0.0820659	-0.166649	2.43691	-0.0759035	-0.208579	2.43609	-0.298428	-0.114787	2.54441	-0.255815	-0.356913	2.60509	-0.197352	-0.609037	2.62892	-0.149151	-0.658972
	1468	0	-0.25641	-0.0679118	2.53344	-0.253456	-0.0174549	2.54532	-0.264316	0.238423	2.53814	-0.322879	0.363991	2.5069	-0.353975	0.104473	2.56512	-0.368934	-0.0336397	2.59348	-0.356556	-0.210843	2.5922	-0.347239	-0.259259	2.59692	-0.168927	0.150807	2.50995	-0.0971712	-0.0250543	2.46894	-0.0821184	-0.167356	2.43699	-0.0761186	-0.207952	2.43645	-0.298536	-0.114687	2.54468	-0.253668	-0.35776	2.60359	-0.197804	-0.609111	2.62901	-0.147492	-0.658933
	1469	0	-0.256602	-0.0677956	2.53367	-0.25362	-0.0173656	2.54537	-0.264312	0.238446	2.53814	-0.322872	0.363994	2.50687	-0.354035	0.104517	2.56518	-0.368994	-0.0335945	2.59354	-0.356504	-0.21112	2.59212	-0.347227	-0.259426	2.59688	-0.168908	0.150833	2.50999	-0.097286	-0.0256669	2.46906	-0.0821925	-0.167978	2.4371	-0.0763202	-0.207205	2.4368	-0.298809	-0.114526	2.54505	-0.252676	-0.358312	2.60356	-0.198236	-0.60927	2.62908	-0.147941	-0.65918
	1470	0	-0.256683	-0.0676953	2.53376	-0.253724	-0.0172742	2.54537	-0.264311	0.23847	2.53814	-0.322866	0.363996	2.50685	-0.354096	0.104562	2.56524	-0.369054	-0.0335478	2.5936	-0.356466	-0.211359	2.59205	-0.347223	-0.259568	2.59685	-0.168896	0.150861	2.51004	-0.0972957	-0.026079	2.46908	-0.0822671	-0.16846	2.43723	-0.076482	-0.206388	2.43709	-0.298895	-0.114408	2.54517	-0.252723	-0.358621	2.6046	-0.198603	-0.609438	2.62909	-0.150909	-0.659528
	1471	0	-0.256938	-0.0674621	2.53389	-0.253963	-0.0170795	2.54537	-0.264311	0.238509	2.53814	-0.322861	0.364001	2.50684	-0.354161	0.104621	2.5653	-0.369118	-0.0334881	2.59366	-0.35644	-0.211547	2.59201	-0.347223	-0.259675	2.59682	-0.168892	0.150884	2.51007	-0.0973896	-0.0258985	2.46926	-0.083151	-0.168142	2.43758	-0.076305	-0.204816	2.43506	-0.299291	-0.114076	2.54541	-0.254727	-0.359125	2.60736	-0.199007	-0.60951	2.62911	-0.154237	-0.659657
	1472	0	-0.257336	-0.0533063	2.52018	-0.254306	-0.0101831	2.53852	-0.264315	0.238552	2.53813	-0.322854	0.364013	2.50683	-0.354223	0.104676	2.56534	-0.369179	-0.0334309	2.5937	-0.356425	-0.211711	2.59195	-0.34723	-0.259767	2.5968	-0.168905	0.150911	2.51011	-0.104892	-0.0218593	2.46806	-0.0883615	-0.165983	2.4369	-0.079481	-0.202167	2.43228	-0.301664	-0.0971722	2.52529	-0.252811	-0.34703	2.59916	-0.198766	-0.606317	2.62725	-0.190824	-0.631584
	1473	0	-0.259792	-0.0461537	2.52027	-0.255679	-0.00494386	2.53757	-0.264314	0.238601	2.53812	-0.322839	0.364034	2.50681	-0.354277	0.104734	2.56538	-0.369233	-0.0333717	2.59374	-0.324631	-0.208392	2.55343	-0.322197	-0.256555	2.5663	-0.169007	0.151058	2.51027	-0.115061	-0.0181644	2.46687	-0.0881262	-0.158419	2.43921	-0.078454	-0.197704	2.43149	-0.304331	-0.0900421	2.52397	-0.273908	-0.327299	2.6024	-0.199867	-0.598734	2.62426	-0.206492	-0.619515
	1474	0	-0.259912	-0.0465368	2.52167	-0.255463	-0.00604759	2.53821	-0.262866	0.206656	2.53997	-0.321709	0.358999	2.50767	-0.354104	0.0886374	2.5668	-0.36905	-0.0494493	2.59517	-0.311688	-0.204132	2.5365	-0.30868	-0.249769	2.54825	-0.169449	0.151026	2.51024	-0.120874	-0.00747503	2.46371	-0.0897818	-0.138609	2.44347	-0.0780182	-0.186271	2.43151	-0.301287	-0.0948291	2.52595	-0.29217	-0.329549	2.61665	-0.201492	-0.598428	2.62504	-0.195261	-0.629078
Adult_kicking_kid	1475	0	-0.25976	-0.0481599	2.52415	-0.255053	-0.00777987	2.53955	-0.262087	0.194737	2.54093	-0.32034	0.355774	2.50838	-0.353818	0.0780652	2.56794	-0.368757	-0.0600122	2.59631	-0.313704	-0.208934	2.5365	-0.307656	-0.246908	2.54546	-0.170183	0.150998	2.51008	-0.155008	0.0289053	2.39629	-0.0919224	-0.122824	2.44528	-0.0783772	-0.173726	2.43126	-0.298562	-0.0990949	2.52885	-0.298757	-0.330368	2.62339	-0.202569	-0.598485	2.62584	-0.190641	-0.632529
	1477	0	-0.253248	-0.0538421	2.56352	-0.243623	-0.0146233	2.57948	-0.243984	0.185405	2.58356	-0.296462	0.354292	2.55783	-0.339895	0.0642662	2.60213	-0.363213	-0.101206	2.62902	-0.322517	-0.237039	2.56696	-0.331017	-0.276064	2.57028	-0.18006	0.158674	2.5417	-0.176977	0.0460684	2.38738	-0.0970754	-0.11677	2.45424	-0.0808616	-0.167085	2.43569	-0.289254	-0.100772	2.56198	-0.291873	-0.33117	2.64941	-0.202286	-0.598601	2.6278	-0.180529	-0.63877
	1478	0	-0.231528	-0.0533074	2.59929	-0.22041	-0.01436	2.61758	-0.222542	0.190684	2.62784	-0.274201	0.361496	2.60811	-0.322034	0.0619474	2.64022	-0.355396	-0.101488	2.67004	-0.352826	-0.232617	2.61322	-0.375136	-0.275854	2.60446	-0.18028	0.171447	2.58838	-0.17261	0.0758735	2.40703	-0.100077	-0.0957935	2.49002	-0.0832976	-0.14596	2.46214	-0.263869	-0.102485	2.57845	-0.269793	-0.326856	2.678	-0.206203	-0.599029	2.66287	-0.170451	-0.635934
	1479	0	-0.234369	-0.0546326	2.6553	-0.217679	-0.0168115	2.6726	-0.20974	0.188398	2.6779	-0.254859	0.361185	2.66615	-0.308538	0.055848	2.68764	-0.352721	-0.105736	2.69803	-0.386975	-0.2223	2.63766	-0.423506	-0.264867	2.63593	-0.179145	0.176127	2.61511	-0.164043	0.0891934	2.42431	-0.102507	-0.0857599	2.50642	-0.0856427	-0.133389	2.4778	-0.268854	-0.104313	2.65058	-0.245156	-0.337438	2.68662	-0.216581	-0.571194	2.68018	-0.179349	-0.607578
	1480	0	-0.218389	-0.142418	2.71564	-0.202777	-0.114506	2.73031	-0.20205	0.0330769	2.72052	-0.234013	0.205039	2.71818	-0.293866	-0.0709047	2.74479	-0.345261	-0.229443	2.74996	-0.397418	-0.169979	2.68806	-0.447803	-0.225732	2.68212	-0.169432	0.0507124	2.65978	-0.143506	0.097115	2.46216	-0.121986	-0.0887598	2.47394	-0.13908	-0.119608	2.44205	-0.247601	-0.185385	2.71408	-0.243668	-0.43255	2.65364	-0.222336	-0.55764	2.68987	-0.184536	-0.596769
	1481	0	-0.186166	-0.125171	2.73638	-0.175702	-0.101507	2.75205	-0.187695	0.03343	2.75162	-0.219997	0.208005	2.75742	-0.284013	-0.0983658	2.77011	-0.338208	-0.255661	2.77314	-0.417948	-0.113962	2.74377	-0.462396	-0.113975	2.73633	-0.160902	0.0247104	2.6813	-0.113572	0.125838	2.5166	-0.123959	-0.0783009	2.47422	-0.150722	-0.0985597	2.44429	-0.203666	-0.182013	2.74588	-0.224375	-0.444239	2.71923	-0.22087	-0.620536	2.73967	-0.185016	-0.66596
	1482	0	-0.202912	0.0329503	2.71658	-0.188616	0.0586267	2.74229	-0.182265	0.240313	2.78711	-0.241123	0.386203	2.77356	-0.272814	0.0669135	2.81765	-0.324123	-0.0870664	2.82384	-0.408128	-0.100867	2.77378	-0.462764	-0.0979863	2.75369	-0.12851	0.243047	2.77475	-0.0981575	0.167977	2.59228	-0.119444	-0.034817	2.49037	-0.157823	-0.0882465	2.44433	-0.249992	-0.0188933	2.7234	-0.228445	-0.47446	2.79786	-0.22982	-0.687439	2.81109	-0.196169	-0.736649
	1483	0	-0.198255	0.0479095	2.7359	-0.182604	0.0731145	2.76419	-0.17334	0.250826	2.81485	-0.232874	0.3984	2.80203	-0.264326	0.115338	2.84617	-0.315992	-0.0380618	2.85238	-0.382831	-0.114602	2.83472	-0.403228	-0.150942	2.82494	-0.118192	0.256189	2.8105	-0.102283	0.140518	2.68218	-0.142779	-0.0536871	2.57528	-0.18703	-0.0992773	2.52254	-0.246878	-0.00501895	2.74789	-0.232514	-0.365948	2.76614	-0.228129	-0.687192	2.81191	-0.200451	-0.662212
	1484	0	-0.205495	0.0463222	2.72542	-0.18614	0.084223	2.76124	-0.17171	0.301019	2.82072	-0.212352	0.436172	2.83343	-0.261411	0.15235	2.85588	-0.312103	-0.000565592	2.86308	-0.368275	-0.125252	2.8597	-0.390078	-0.15544	2.85492	-0.111124	0.294703	2.82914	-0.0979586	0.125183	2.71264	-0.121092	-0.0579825	2.60653	-0.175084	-0.101224	2.55774	-0.254818	-0.0159077	2.73924	-0.225397	-0.391101	2.7843	-0.224083	-0.681943	2.8038	-0.201732	-0.660832
	1485	0	-0.203633	0.048127	2.71445	-0.186054	0.0846222	2.75222	-0.173581	0.308574	2.81352	-0.208789	0.442663	2.83505	-0.259953	0.171735	2.86059	-0.310034	0.0188399	2.86878	-0.360646	-0.133997	2.8655	-0.377314	-0.169826	2.86705	-0.107366	0.31498	2.83899	-0.096129	0.116639	2.71512	-0.110173	-0.0625062	2.61966	-0.1588	-0.12327	2.56607	-0.250213	-0.014656	2.7263	-0.225091	-0.382159	2.77548	-0.221086	-0.669566	2.78949	-0.204787	-0.648502
Adult_kicking_kid	1486	0	-0.216162	0.00820933	2.6885	-0.193971	0.0526956	2.72529	-0.176273	0.311188	2.80115	-0.209224	0.439537	2.82083	-0.261216	0.181771	2.85457	-0.319398	0.00914493	2.87096	-0.35877	-0.153465	2.85242	-0.373027	-0.182143	2.86854	-0.123999	0.201083	2.71329	-0.0833951	0.0280827	2.64545	-0.0947375	-0.108094	2.58749	-0.124128	-0.16143	2.55919	-0.25715	-0.0352978	2.70682	-0.238264	-0.419083	2.80799	-0.225254	-0.681055	2.80251	-0.257489	-0.661219
	1487	0	-0.21585	-0.0177802	2.66104	-0.193524	0.0311778	2.69868	-0.17983	0.311628	2.78004	-0.21331	0.433187	2.78594	-0.265709	0.181348	2.83226	-0.319276	0.0200605	2.87575	-0.359922	-0.162381	2.84299	-0.373678	-0.190914	2.86303	-0.121324	0.200648	2.69731	-0.0777235	0.0051978	2.63481	-0.0898126	-0.127679	2.57138	-0.103774	-0.181116	2.55006	-0.253051	-0.0597315	2.66869	-0.246267	-0.396109	2.78661	-0.202749	-0.623287	2.75244	-0.212418	-0.632581
	1488	0	-0.216071	-0.0316435	2.64542	-0.194074	0.0178152	2.6806	-0.185467	0.301224	2.73809	-0.214783	0.423728	2.746	-0.272882	0.174303	2.78671	-0.325772	0.0121898	2.85718	-0.361017	-0.166	2.83889	-0.374653	-0.195292	2.86124	-0.128403	0.167952	2.64342	-0.0753291	-0.025401	2.58484	-0.0946206	-0.149668	2.53847	-0.095335	-0.191645	2.54513	-0.252191	-0.0697271	2.65086	-0.251291	-0.385884	2.78998	-0.185655	-0.560654	2.69467	-0.202901	-0.607824
	1491	0	-0.218207	-0.0369395	2.59475	-0.199025	0.0114039	2.62746	-0.203946	0.285937	2.66064	-0.236104	0.410565	2.66417	-0.293872	0.157847	2.69819	-0.348704	-0.00959519	2.77722	-0.362676	-0.161821	2.82086	-0.379794	-0.190086	2.84442	-0.143478	0.15362	2.57177	-0.0944418	-0.029093	2.52281	-0.119121	-0.154365	2.49401	-0.0991382	-0.193675	2.52242	-0.258679	-0.074311	2.59941	-0.25998	-0.356564	2.78136	-0.176925	-0.496731	2.63744	-0.203994	-0.54483
	1492	0	-0.219683	-0.040146	2.55228	-0.202576	0.00692061	2.5833	-0.21771	0.274274	2.6058	-0.249733	0.400166	2.60407	-0.306586	0.147201	2.6461	-0.363448	-0.0240241	2.72277	-0.365372	-0.154679	2.8069	-0.386712	-0.182381	2.8233	-0.159636	0.149933	2.52685	-0.119945	-0.0343348	2.47276	-0.15188	-0.162935	2.4511	-0.135883	-0.200333	2.47719	-0.261208	-0.0777079	2.56086	-0.271313	-0.318058	2.71928	-0.181584	-0.44534	2.55388	-0.214694	-0.488348
	1496	0	-0.254591	-0.0475244	2.51184	-0.239125	-0.000781256	2.53839	-0.254934	0.251726	2.53187	-0.289694	0.37735	2.52185	-0.345615	0.121814	2.56434	-0.402751	-0.0503495	2.6385	-0.384501	-0.136216	2.76446	-0.401134	-0.169488	2.77804	-0.195063	0.137643	2.46647	-0.156515	-0.0393927	2.42363	-0.178384	-0.177902	2.42152	-0.17308	-0.215483	2.43765	-0.297767	-0.0848674	2.52401	-0.30125	-0.281079	2.67482	-0.202739	-0.414084	2.51392	-0.245807	-0.447069
	1497	0	-0.27242	-0.0530847	2.49456	-0.258487	-0.00639129	2.51864	-0.275536	0.239417	2.49804	-0.314502	0.364431	2.48375	-0.361599	0.111492	2.53256	-0.419623	-0.0615243	2.60469	-0.394629	-0.126259	2.74331	-0.410654	-0.162035	2.75231	-0.211847	0.132215	2.44238	-0.171442	-0.0392517	2.40568	-0.187699	-0.183429	2.40954	-0.187496	-0.221796	2.42177	-0.31837	-0.0940722	2.50958	-0.312466	-0.269167	2.6609	-0.214715	-0.401654	2.49804	-0.260659	-0.451371
	1498	0	-0.282438	-0.0563247	2.48691	-0.268919	-0.00944343	2.50958	-0.281869	0.236435	2.49641	-0.32095	0.362434	2.48289	-0.370392	0.106015	2.51436	-0.428291	-0.0672246	2.58627	-0.399328	-0.12171	2.73368	-0.417498	-0.157344	2.73521	-0.218902	0.132605	2.44226	-0.178633	-0.0366308	2.40385	-0.194014	-0.185661	2.40279	-0.194676	-0.224689	2.41296	-0.329876	-0.0997517	2.50488	-0.318646	-0.268256	2.65905	-0.227227	-0.402269	2.4976	-0.266942	-0.453138
	1499	0	-0.289934	-0.058818	2.48981	-0.276625	-0.0113587	2.5108	-0.285834	0.23506	2.49791	-0.325879	0.361432	2.48451	-0.376758	0.102215	2.50633	-0.434435	-0.0708867	2.57602	-0.404882	-0.122294	2.7265	-0.430405	-0.166717	2.72413	-0.223361	0.133368	2.44396	-0.182759	-0.0330016	2.40595	-0.196096	-0.1843	2.40395	-0.197876	-0.224644	2.40999	-0.337258	-0.104276	2.50925	-0.322207	-0.271693	2.66158	-0.236809	-0.412584	2.50851	-0.271883	-0.456229
	1500	0	-0.293201	-0.063114	2.51364	-0.280365	-0.0136893	2.53075	-0.288432	0.234528	2.506	-0.328648	0.360852	2.49108	-0.379539	0.100871	2.51357	-0.436942	-0.0715205	2.57982	-0.410535	-0.129125	2.72359	-0.438096	-0.171226	2.71666	-0.224327	0.136126	2.45428	-0.182601	-0.0287743	2.41511	-0.194141	-0.180679	2.41052	-0.196737	-0.221963	2.4129	-0.337633	-0.10948	2.52981	-0.322403	-0.288019	2.67658	-0.243361	-0.430757	2.52738	-0.272929	-0.473699
Adult_kicking_kid	1501	0	-0.293072	-0.0632381	2.52643	-0.279909	-0.0135767	2.54398	-0.278714	0.240607	2.53518	-0.320524	0.367509	2.523	-0.374828	0.103722	2.53711	-0.431778	-0.0674743	2.60088	-0.41492	-0.139697	2.72693	-0.443364	-0.175221	2.71407	-0.215581	0.143599	2.48198	-0.173136	-0.0162184	2.43559	-0.186131	-0.167952	2.4237	-0.189151	-0.214227	2.42122	-0.336429	-0.107645	2.53991	-0.32389	-0.290886	2.68455	-0.248101	-0.437184	2.53942	-0.274824	-0.476974
	1533	0	-0.292564	-0.064918	2.55115	-0.27904	-0.0146711	2.5754	-0.281666	0.247549	2.57208	-0.322274	0.374027	2.56182	-0.376808	0.109353	2.57478	-0.433015	-0.0602878	2.63727	-0.414936	-0.155046	2.73455	-0.436947	-0.19455	2.73567	-0.213354	0.151729	2.51693	-0.165094	-0.0162639	2.45351	-0.176983	-0.165373	2.43448	-0.174147	-0.204129	2.43268	-0.332701	-0.109394	2.56172	-0.293336	-0.374773	2.70418	-0.198389	-0.53129	2.63412	-0.205715	-0.583292
	1534	0	-0.292218	-0.0655391	2.56256	-0.278525	-0.0150194	2.58851	-0.282669	0.250613	2.58762	-0.323104	0.376942	2.57812	-0.377463	0.112808	2.59591	-0.433273	-0.0559458	2.65824	-0.414536	-0.16381	2.73922	-0.433546	-0.203596	2.74595	-0.212481	0.15496	2.53082	-0.160869	-0.0167153	2.46259	-0.17163	-0.164294	2.44059	-0.166613	-0.19916	2.43849	-0.330755	-0.110018	2.57238	-0.277996	-0.416825	2.71415	-0.165077	-0.590794	2.69467	-0.186942	-0.617228
	1535	0	-0.292012	-0.0658064	2.56909	-0.278163	-0.0151822	2.59591	-0.28321	0.252091	2.5963	-0.323554	0.37849	2.58732	-0.377744	0.114808	2.60924	-0.433315	-0.0534269	2.67164	-0.413824	-0.169712	2.74278	-0.430006	-0.209555	2.75344	-0.211918	0.156678	2.53829	-0.158377	-0.0172651	2.46837	-0.168323	-0.1638	2.44439	-0.162278	-0.196028	2.44201	-0.32964	-0.110313	2.57844	-0.272585	-0.432664	2.71826	-0.154426	-0.610758	2.7145	-0.149767	-0.660158
	1537	0	-0.291901	-0.0659748	2.57333	-0.27788	-0.0152818	2.60078	-0.283578	0.253043	2.60189	-0.323853	0.379439	2.59319	-0.377964	0.116142	2.61783	-0.433381	-0.0517637	2.6803	-0.413342	-0.173374	2.74531	-0.42958	-0.20626	2.75476	-0.211632	0.157874	2.54335	-0.156874	-0.0184753	2.47231	-0.166347	-0.163956	2.44689	-0.159648	-0.194092	2.44417	-0.328929	-0.110478	2.58234	-0.267264	-0.443087	2.718	-0.13879	-0.616069	2.70771	-0.155586	-0.617613
	1538	0	-0.29172	-0.0660387	2.57622	-0.277543	-0.015336	2.60412	-0.283871	0.253668	2.60587	-0.324064	0.379971	2.59718	-0.378143	0.116934	2.6235	-0.433453	-0.0507603	2.68602	-0.412835	-0.175818	2.74743	-0.42768	-0.207982	2.75962	-0.211435	0.158516	2.5466	-0.15604	-0.0198092	2.47488	-0.164948	-0.16441	2.4486	-0.157916	-0.192808	2.44556	-0.32837	-0.110568	2.58501	-0.270935	-0.402489	2.68887	-0.131218	-0.569873	2.65526	-0.158292	-0.568133
	1539	0	-0.291393	-0.0659425	2.57803	-0.27706	-0.0152917	2.60624	-0.28422	0.253944	2.608	-0.324303	0.38006	2.5989	-0.378322	0.117479	2.62741	-0.433556	-0.0500618	2.68992	-0.412252	-0.177466	2.7487	-0.429624	-0.201348	2.75841	-0.211433	0.158536	2.54775	-0.1556	-0.0211505	2.47637	-0.164017	-0.164999	2.44973	-0.15668	-0.191869	2.44655	-0.32784	-0.11052	2.58673	-0.274058	-0.380315	2.67617	-0.131543	-0.536256	2.62269	-0.154437	-0.554623
	1540	0	-0.290919	-0.0656887	2.5788	-0.27644	-0.0151383	2.60726	-0.284674	0.25394	2.60809	-0.324562	0.379851	2.59842	-0.378462	0.117887	2.63024	-0.433648	-0.0495492	2.69275	-0.4116	-0.178394	2.74958	-0.431592	-0.195904	2.75637	-0.211563	0.158079	2.54719	-0.155411	-0.0224737	2.47701	-0.163403	-0.165686	2.45041	-0.15588	-0.191263	2.44723	-0.327306	-0.110326	2.58757	-0.276687	-0.384452	2.6829	-0.134529	-0.538619	2.63177	-0.169998	-0.572331
	1541	0	-0.2904	-0.0653536	2.57875	-0.275748	-0.0149306	2.6074	-0.285049	0.253741	2.60683	-0.324683	0.379479	2.59652	-0.378528	0.118203	2.63211	-0.433695	-0.049176	2.6947	-0.410935	-0.178742	2.75023	-0.433041	-0.191863	2.75457	-0.211774	0.157319	2.54551	-0.155465	-0.0237875	2.47701	-0.163067	-0.166489	2.45072	-0.155475	-0.190988	2.4476	-0.326815	-0.110028	2.58767	-0.277206	-0.39214	2.68961	-0.146192	-0.555108	2.65688	-0.183131	-0.58707
	1543	0	-0.289916	-0.0650347	2.57824	-0.275107	-0.0147125	2.60699	-0.285378	0.253442	2.60449	-0.324732	0.379044	2.59398	-0.378535	0.118445	2.63299	-0.433706	-0.0489277	2.69572	-0.410403	-0.178476	2.75079	-0.43131	-0.193281	2.75638	-0.211996	0.156512	2.54341	-0.155605	-0.0249388	2.47664	-0.162935	-0.167287	2.45075	-0.15531	-0.190991	2.44773	-0.326426	-0.109723	2.58734	-0.275927	-0.399369	2.69266	-0.154354	-0.569334	2.67662	-0.148546	-0.619039
Adult_standing_and_kid_standing	1544	0	-0.289472	-0.0647307	2.57744	-0.274521	-0.0145017	2.60623	-0.285607	0.253131	2.60212	-0.32474	0.378613	2.59154	-0.378494	0.11861	2.63314	-0.433687	-0.0487903	2.69606	-0.40993	-0.177915	2.75122	-0.429373	-0.195204	2.75819	-0.212192	0.155781	2.54134	-0.155795	-0.0259102	2.47608	-0.162933	-0.168063	2.45051	-0.155398	-0.19131	2.44757	-0.326103	-0.109421	2.58674	-0.275594	-0.404206	2.6965	-0.158792	-0.576433	2.68655	-0.161474	-0.625524
	1553	0	-0.289129	-0.0641042	2.57656	-0.274066	-0.0141378	2.6056	-0.285851	0.252756	2.60057	-0.324987	0.378117	2.58953	-0.37849	0.118647	2.6331	-0.433704	-0.0487869	2.69618	-0.40956	-0.177394	2.7517	-0.429798	-0.191997	2.7559	-0.212235	0.155115	2.53976	-0.155868	-0.026702	2.47577	-0.162956	-0.168836	2.45013	-0.155549	-0.191836	2.4473	-0.325918	-0.109057	2.58641	-0.275264	-0.407244	2.70042	-0.162244	-0.581249	2.69483	-0.139761	-0.634861
	1554	0	-0.288851	-0.0636138	2.57573	-0.273691	-0.01384	2.60496	-0.28605	0.252421	2.59925	-0.325193	0.377766	2.58812	-0.378482	0.118627	2.63274	-0.433721	-0.0488532	2.69597	-0.409196	-0.176844	2.75202	-0.413187	-0.201197	2.76721	-0.212336	0.15457	2.53849	-0.155951	-0.0273177	2.47551	-0.162993	-0.16948	2.44975	-0.155773	-0.192407	2.44698	-0.325768	-0.108743	2.58602	-0.285287	-0.379131	2.69164	-0.16955	-0.566452	2.68543	-0.181497	-0.582982
	1557	0	-0.288673	-0.063302	2.57498	-0.273423	-0.0136306	2.60433	-0.286207	0.252136	2.59782	-0.325367	0.377485	2.58686	-0.378461	0.118584	2.63192	-0.433733	-0.0489635	2.69531	-0.408841	-0.176194	2.75214	-0.419761	-0.195894	2.75912	-0.212589	0.15392	2.53731	-0.156037	-0.0279325	2.47514	-0.163041	-0.170152	2.44937	-0.156059	-0.19295	2.44665	-0.325672	-0.108401	2.58553	-0.289416	-0.369282	2.68985	-0.162017	-0.587417	2.66502	-0.180044	-0.609732
	1558	0	-0.288539	-0.063049	2.5743	-0.2732	-0.0134583	2.60373	-0.286279	0.251948	2.59679	-0.325488	0.377293	2.58589	-0.378403	0.118553	2.6311	-0.433709	-0.0490649	2.69461	-0.408554	-0.175638	2.75218	-0.424901	-0.192174	2.75338	-0.212699	0.153364	2.53621	-0.156121	-0.0284606	2.47476	-0.163114	-0.170739	2.44906	-0.156352	-0.19345	2.44633	-0.325609	-0.108097	2.58504	-0.287505	-0.384092	2.70307	-0.153679	-0.604876	2.65305	-0.180138	-0.6245
	1559	0	-0.288425	-0.0628802	2.5737	-0.273015	-0.0133345	2.60317	-0.286325	0.251815	2.59594	-0.32559	0.377151	2.58506	-0.378342	0.118526	2.63024	-0.433681	-0.0491633	2.69386	-0.408368	-0.175075	2.75223	-0.428389	-0.190077	2.74998	-0.212788	0.152909	2.53531	-0.156194	-0.0289262	2.47445	-0.163201	-0.171292	2.44877	-0.156645	-0.193881	2.44605	-0.325557	-0.107872	2.58459	-0.284748	-0.393894	2.70897	-0.149826	-0.612723	2.64759	-0.179821	-0.63186
	1560	0	-0.288326	-0.0627552	2.57317	-0.272845	-0.0132458	2.60266	-0.286335	0.251703	2.59533	-0.325655	0.377027	2.58439	-0.378264	0.11848	2.62946	-0.433634	-0.0492759	2.69317	-0.40823	-0.174622	2.75229	-0.428852	-0.187689	2.74848	-0.212815	0.152517	2.5345	-0.156238	-0.0293416	2.47412	-0.163292	-0.171792	2.4485	-0.156923	-0.194281	2.44577	-0.325511	-0.107682	2.58412	-0.283244	-0.399762	2.7127	-0.147481	-0.617283	2.64448	-0.178991	-0.636791
	1561	0	-0.288246	-0.0627008	2.5727	-0.272692	-0.013221	2.60222	-0.286323	0.25159	2.59486	-0.325722	0.376919	2.5839	-0.378176	0.118402	2.62876	-0.433574	-0.0494169	2.69253	-0.408121	-0.174264	2.75236	-0.429605	-0.186403	2.74753	-0.212842	0.15217	2.53379	-0.156268	-0.0296845	2.47381	-0.163387	-0.172213	2.44827	-0.15717	-0.194618	2.44555	-0.325474	-0.107563	2.58368	-0.282173	-0.403705	2.71503	-0.145902	-0.620258	2.64242	-0.17774	-0.640332
	1562	0	-0.288185	-0.0626917	2.57226	-0.272568	-0.0132289	2.60181	-0.286314	0.251495	2.59448	-0.325787	0.376837	2.58349	-0.378105	0.118324	2.62809	-0.433529	-0.0495551	2.69191	-0.408027	-0.173929	2.75243	-0.430352	-0.185341	2.74656	-0.212857	0.15189	2.53322	-0.156287	-0.0299698	2.47355	-0.163473	-0.172578	2.44804	-0.157387	-0.194905	2.44535	-0.325464	-0.107519	2.58314	-0.281425	-0.406351	2.71652	-0.144692	-0.622248	2.64107	-0.176234	-0.642829
	1564	0	-0.288116	-0.0627172	2.57186	-0.272434	-0.013263	2.60144	-0.28629	0.251448	2.59422	-0.325839	0.376772	2.58318	-0.378019	0.118293	2.62757	-0.433464	-0.0496381	2.69143	-0.407967	-0.173694	2.75244	-0.430904	-0.184633	2.74583	-0.212867	0.151676	2.53276	-0.1563	-0.0302034	2.47332	-0.16355	-0.172883	2.44784	-0.15759	-0.19518	2.4452	-0.325421	-0.107513	2.58261	-0.280878	-0.408189	2.7175	-0.143684	-0.623334	2.64046	-0.174666	-0.64444
Adult_touching_kid	1573	0	-0.288077	-0.0625268	2.57137	-0.272308	-0.0131903	2.60108	-0.286308	0.251294	2.59393	-0.325989	0.376559	2.58264	-0.378002	0.118136	2.62698	-0.433471	-0.0498572	2.69087	-0.407888	-0.173508	2.75249	-0.410752	-0.200582	2.76597	-0.212897	0.151417	2.53209	-0.156437	-0.0299692	2.47282	-0.16361	-0.172877	2.44765	-0.15777	-0.195361	2.44505	-0.325374	-0.107396	2.58223	-0.27998	-0.409867	2.71711	-0.142775	-0.623709	2.64073	-0.172925	-0.645508
	1576	0	-0.288086	-0.0620005	2.57083	-0.272204	-0.0129786	2.60075	-0.286366	0.251082	2.5937	-0.326148	0.376282	2.58221	-0.378029	0.117936	2.62647	-0.433521	-0.050121	2.69037	-0.407841	-0.173399	2.75252	-0.402164	-0.207986	2.77455	-0.212948	0.151168	2.53145	-0.156543	-0.0297528	2.47237	-0.163655	-0.172865	2.4475	-0.157907	-0.195535	2.44492	-0.32534	-0.107266	2.58204	-0.28759	-0.382297	2.69973	-0.144337	-0.618731	2.64266	-0.173308	-0.642515
	1577	0	-0.288103	-0.0614846	2.57036	-0.272115	-0.0127629	2.60046	-0.286439	0.250882	2.59352	-0.326299	0.376017	2.58184	-0.378075	0.117747	2.62603	-0.43359	-0.0503695	2.68994	-0.4078	-0.173319	2.75254	-0.397648	-0.211858	2.77892	-0.212997	0.150958	2.5309	-0.156664	-0.0294431	2.4719	-0.163692	-0.172781	2.44737	-0.158021	-0.195652	2.44482	-0.325308	-0.107124	2.58191	-0.285453	-0.385919	2.69991	-0.144124	-0.618119	2.6432	-0.172476	-0.642539
	1578	0	-0.288116	-0.0610239	2.56996	-0.272035	-0.0125633	2.60021	-0.286525	0.250663	2.59337	-0.326453	0.375723	2.58149	-0.378135	0.117547	2.62564	-0.433671	-0.0506268	2.68955	-0.407759	-0.173264	2.75257	-0.39488	-0.214199	2.78158	-0.213043	0.150781	2.53042	-0.156761	-0.0291414	2.47145	-0.163718	-0.172673	2.44723	-0.158126	-0.195741	2.4447	-0.325273	-0.10699	2.58179	-0.283009	-0.391001	2.70116	-0.14396	-0.617612	2.6438	-0.171821	-0.642548
	1579	0	-0.288131	-0.0606411	2.56961	-0.27197	-0.0123918	2.6	-0.286626	0.25043	2.59323	-0.326611	0.375415	2.58116	-0.378209	0.11734	2.62527	-0.433765	-0.0508893	2.68919	-0.407715	-0.173226	2.75259	-0.392971	-0.215778	2.78342	-0.213089	0.150605	2.52999	-0.156876	-0.0288047	2.47103	-0.163735	-0.17252	2.44711	-0.158216	-0.195824	2.4446	-0.325242	-0.106878	2.58169	-0.280799	-0.395841	2.70252	-0.143808	-0.61721	2.64433	-0.171283	-0.642548
	1580	0	-0.288118	-0.0604436	2.56931	-0.271898	-0.0123091	2.59981	-0.286726	0.250175	2.59311	-0.326734	0.375111	2.58085	-0.378282	0.117121	2.62494	-0.433857	-0.0511589	2.68886	-0.407667	-0.173219	2.7526	-0.39164	-0.216946	2.78464	-0.21311	0.150456	2.52958	-0.157013	-0.02845	2.4706	-0.163744	-0.17234	2.44699	-0.158292	-0.195888	2.44451	-0.32521	-0.106846	2.58157	-0.280023	-0.381505	2.6838	-0.143978	-0.616579	2.64498	-0.171148	-0.642291
	1581	0	-0.288105	-0.0603093	2.56906	-0.271841	-0.0122534	2.59965	-0.28684	0.24991	2.59294	-0.326841	0.374855	2.58056	-0.37837	0.11689	2.62458	-0.433962	-0.0514383	2.68849	-0.407598	-0.173217	2.75259	-0.390814	-0.217636	2.78519	-0.213113	0.150333	2.52921	-0.157135	-0.0281291	2.47024	-0.163761	-0.172157	2.44688	-0.158359	-0.195945	2.44442	-0.325185	-0.106835	2.58143	-0.276768	-0.392738	2.68805	-0.143989	-0.616354	2.64535	-0.170943	-0.642309
	1582	0	-0.288092	-0.0602053	2.56884	-0.271776	-0.012211	2.5995	-0.286876	0.249746	2.59286	-0.326927	0.37466	2.58036	-0.378399	0.11673	2.62433	-0.434003	-0.0516342	2.68824	-0.407504	-0.173272	2.75252	-0.39061	-0.218059	2.78483	-0.213111	0.15023	2.52889	-0.157223	-0.0278678	2.46993	-0.163766	-0.171996	2.44678	-0.158403	-0.195971	2.44434	-0.325161	-0.106822	2.58132	-0.283189	-0.376488	2.68398	-0.146675	-0.611835	2.64659	-0.173232	-0.638312
	1584	0	-0.288062	-0.060143	2.56865	-0.271639	-0.0122046	2.59932	-0.286734	0.249675	2.59295	-0.326783	0.374543	2.58021	-0.378357	0.116653	2.6242	-0.433971	-0.0517364	2.68811	-0.407545	-0.173372	2.75246	-0.392008	-0.218401	2.78361	-0.213098	0.150167	2.52858	-0.157204	-0.0275695	2.46956	-0.16373	-0.171804	2.44668	-0.158427	-0.195968	2.44427	-0.325124	-0.10682	2.58122	-0.277904	-0.393093	2.6885	-0.147075	-0.611119	2.64691	-0.173535	-0.637785
	1585	0	-0.288001	-0.0601127	2.56847	-0.271386	-0.0122505	2.59912	-0.28625	0.249529	2.59335	-0.326576	0.374424	2.5801	-0.378168	0.116548	2.62418	-0.433792	-0.0518719	2.6881	-0.407645	-0.173732	2.75238	-0.392832	-0.218899	2.7829	-0.213047	0.150141	2.52832	-0.157052	-0.0273309	2.46921	-0.163701	-0.17166	2.44659	-0.158438	-0.195972	2.44423	-0.325062	-0.106833	2.58112	-0.27477	-0.402808	2.692	-0.147315	-0.610653	2.64712	-0.173748	-0.637424
Adult_touching_kid	1586	0	-0.287928	-0.0601057	2.56831	-0.271089	-0.0123192	2.59892	-0.285616	0.249455	2.59387	-0.326118	0.374393	2.58008	-0.377892	0.116475	2.62423	-0.433526	-0.0519742	2.68816	-0.407768	-0.17408	2.75231	-0.394698	-0.219412	2.78142	-0.213002	0.150128	2.52809	-0.156811	-0.0270239	2.46889	-0.163644	-0.171425	2.44646	-0.158441	-0.195968	2.44419	-0.324986	-0.106849	2.58102	-0.285378	-0.371791	2.69086	-0.15093	-0.603976	2.64764	-0.178161	-0.630358
	1596	0	-0.287638	-0.0594665	2.56837	-0.270333	-0.0117595	2.59904	-0.282424	0.249967	2.59453	-0.3235	0.374911	2.58007	-0.376234	0.116674	2.62429	-0.43189	-0.0518122	2.68823	-0.389925	-0.183003	2.71744	-0.389408	-0.222241	2.73981	-0.211266	0.1507	2.52732	-0.156047	-0.0265812	2.46848	-0.163115	-0.171007	2.44623	-0.158428	-0.196018	2.44415	-0.32452	-0.105707	2.58133	-0.289263	-0.360576	2.68877	-0.152291	-0.600998	2.64739	-0.179883	-0.627267
	1597	0	-0.28727	-0.0591586	2.56869	-0.269488	-0.0113911	2.59932	-0.27913	0.250346	2.59468	-0.318393	0.375267	2.57895	-0.37423	0.116845	2.62414	-0.429904	-0.0516714	2.68808	-0.383769	-0.186108	2.70542	-0.38766	-0.223104	2.72615	-0.208467	0.151307	2.52589	-0.154398	-0.0262029	2.46782	-0.162361	-0.170653	2.44587	-0.158142	-0.198205	2.4437	-0.324101	-0.104936	2.58177	-0.291011	-0.354914	2.68766	-0.152992	-0.599066	2.64705	-0.180785	-0.625324
	1598	0	-0.286489	-0.0595724	2.56912	-0.268467	-0.0115435	2.59945	-0.27486	0.250419	2.59289	-0.314012	0.375364	2.57681	-0.371353	0.116867	2.62286	-0.42704	-0.0516775	2.68681	-0.378883	-0.188604	2.69529	-0.386037	-0.223723	2.71569	-0.205868	0.151785	2.52439	-0.152795	-0.0260454	2.46718	-0.161544	-0.170429	2.4454	-0.157968	-0.198563	2.44355	-0.323658	-0.104656	2.58202	-0.28399	-0.38278	2.69892	-0.151471	-0.600658	2.64606	-0.179172	-0.62707
	1599	0	-0.285609	-0.060168	2.56945	-0.267524	-0.0117927	2.59931	-0.270382	0.250519	2.58962	-0.310225	0.375492	2.57324	-0.367988	0.116921	2.6206	-0.423686	-0.0516517	2.68456	-0.367671	-0.190648	2.67208	-0.385773	-0.219357	2.69428	-0.202939	0.152097	2.52249	-0.151201	-0.0259893	2.46648	-0.160781	-0.170284	2.44493	-0.157763	-0.198826	2.44337	-0.323195	-0.104504	2.58212	-0.279508	-0.399121	2.7061	-0.149778	-0.602666	2.6451	-0.177115	-0.629338
	1600	0	-0.284347	-0.0613982	2.56938	-0.266213	-0.0126049	2.59839	-0.266035	0.250151	2.58507	-0.306492	0.374967	2.56819	-0.36433	0.116698	2.61732	-0.420032	-0.0518946	2.68129	-0.3629	-0.192073	2.66183	-0.386072	-0.219728	2.67716	-0.199057	0.151705	2.51903	-0.149733	-0.0259746	2.46576	-0.159916	-0.170174	2.44437	-0.157281	-0.200939	2.44271	-0.322484	-0.104793	2.58196	-0.280129	-0.384637	2.69099	-0.149412	-0.602886	2.64471	-0.176595	-0.629654
	1601	0	-0.283377	-0.0620272	2.56904	-0.265071	-0.013112	2.59697	-0.263178	0.249836	2.58169	-0.303835	0.37452	2.5645	-0.361421	0.116475	2.61448	-0.417123	-0.0521287	2.67844	-0.360336	-0.192905	2.65636	-0.386266	-0.220774	2.66594	-0.19542	0.15097	2.51515	-0.148046	-0.0266291	2.46476	-0.159102	-0.170549	2.44362	-0.156886	-0.201328	2.44236	-0.321832	-0.104975	2.58166	-0.291648	-0.3534	2.67725	-0.156676	-0.594865	2.64742	-0.183478	-0.621786
	1602	0	-0.282516	-0.0624909	2.56839	-0.264097	-0.0134717	2.595	-0.26131	0.249634	2.57916	-0.302132	0.374204	2.5619	-0.359185	0.116314	2.61207	-0.414884	-0.0522943	2.67602	-0.358515	-0.193499	2.65241	-0.386332	-0.221468	2.65924	-0.193219	0.150337	2.51214	-0.146667	-0.0271751	2.46374	-0.158293	-0.170916	2.44281	-0.156544	-0.201593	2.44206	-0.321165	-0.105116	2.58116	-0.292947	-0.348734	2.67402	-0.157064	-0.594203	2.64731	-0.183808	-0.621138
	1603	0	-0.281656	-0.0628322	2.5673	-0.263306	-0.0137041	2.59257	-0.260179	0.249455	2.5772	-0.301255	0.373889	2.55966	-0.357588	0.116162	2.61007	-0.413282	-0.0524459	2.67402	-0.357637	-0.193883	2.64981	-0.385864	-0.222542	2.65494	-0.191801	0.14989	2.50971	-0.145538	-0.0275829	2.46275	-0.157716	-0.171164	2.44215	-0.156182	-0.201761	2.44176	-0.320392	-0.105261	2.58016	-0.293776	-0.345596	2.67174	-0.157187	-0.593948	2.64722	-0.183926	-0.620856
	1604	0	-0.280662	-0.0635313	2.56541	-0.262711	-0.0142048	2.58948	-0.259806	0.249262	2.575	-0.301057	0.373614	2.55736	-0.356535	0.116012	2.60801	-0.412224	-0.0525901	2.67195	-0.358968	-0.193928	2.6489	-0.386321	-0.22335	2.65256	-0.190963	0.14936	2.50764	-0.144648	-0.0279494	2.46185	-0.157139	-0.171434	2.44144	-0.155864	-0.201864	2.44147	-0.319215	-0.106094	2.57754	-0.293965	-0.34423	2.67023	-0.156943	-0.594156	2.64702	-0.18359	-0.621062
Adult_touching_kid	1605	0	-0.27989	-0.0641981	2.56354	-0.262407	-0.0146349	2.58662	-0.260009	0.249291	2.57294	-0.301331	0.373589	2.5553	-0.355907	0.116006	2.60613	-0.411593	-0.0525905	2.67006	-0.361122	-0.193476	2.64883	-0.386396	-0.224228	2.65213	-0.190911	0.149008	2.50599	-0.144016	-0.0282752	2.46109	-0.156703	-0.171698	2.44081	-0.15559	-0.201931	2.44118	-0.31823	-0.106882	2.57477	-0.279521	-0.384194	2.68469	-0.153568	-0.599285	2.64619	-0.180093	-0.626134
	1613	0	-0.279694	-0.0644251	2.56261	-0.262397	-0.0147854	2.58534	-0.262002	0.249588	2.57354	-0.305039	0.373776	2.55633	-0.355847	0.116064	2.60554	-0.41153	-0.0525311	2.66947	-0.363879	-0.1929	2.64892	-0.392457	-0.215837	2.68036	-0.192551	0.148802	2.50562	-0.143913	-0.0281339	2.46076	-0.156561	-0.171601	2.44061	-0.155367	-0.202006	2.4409	-0.318004	-0.107071	2.57356	-0.283559	-0.377527	2.68373	-0.153639	-0.599278	2.64603	-0.180379	-0.625968
	1614	0	-0.279682	-0.0645089	2.56203	-0.26252	-0.0148078	2.58455	-0.264372	0.25016	2.57491	-0.308984	0.374372	2.55831	-0.356166	0.116256	2.6054	-0.411849	-0.052338	2.66933	-0.365277	-0.192561	2.64877	-0.393389	-0.214917	2.68363	-0.194389	0.148699	2.50568	-0.145498	-0.0235693	2.46157	-0.157548	-0.167298	2.44108	-0.155216	-0.202042	2.44067	-0.317956	-0.107127	2.57286	-0.287608	-0.369936	2.68226	-0.153944	-0.59896	2.64594	-0.180955	-0.625483
	1615	0	-0.279837	-0.0646086	2.56168	-0.262839	-0.0148496	2.58414	-0.266837	0.250654	2.57676	-0.313038	0.374769	2.5606	-0.356838	0.11648	2.60569	-0.41252	-0.0521153	2.66961	-0.366522	-0.192259	2.64878	-0.394027	-0.214381	2.68579	-0.197537	0.148816	2.50722	-0.146599	-0.0217939	2.46206	-0.158096	-0.165746	2.4413	-0.155141	-0.202088	2.44058	-0.318042	-0.107159	2.57238	-0.29088	-0.3635	2.68112	-0.174499	-0.585798	2.6636	-0.16062	-0.614716
	1616	0	-0.280153	-0.0646253	2.56145	-0.263233	-0.014837	2.58401	-0.268993	0.251296	2.57905	-0.315932	0.375046	2.56266	-0.357699	0.116839	2.60647	-0.413383	-0.0517582	2.6704	-0.367568	-0.191961	2.6489	-0.394364	-0.214173	2.68702	-0.200615	0.149047	2.50902	-0.148404	-0.0188959	2.46298	-0.158778	-0.163231	2.44176	-0.155138	-0.201991	2.44059	-0.318374	-0.107023	2.57208	-0.318892	-0.334045	2.68743	-0.216772	-0.525346	2.67139	-0.231978	-0.543038
	1617	0	-0.280643	-0.0645782	2.5614	-0.263759	-0.0147807	2.58423	-0.270859	0.251856	2.58141	-0.318447	0.375195	2.56466	-0.358715	0.117227	2.60761	-0.414401	-0.0513739	2.67154	-0.368463	-0.191692	2.6491	-0.394466	-0.214225	2.6875	-0.203308	0.149266	2.51076	-0.149888	-0.0167672	2.4637	-0.159358	-0.161343	2.44216	-0.155175	-0.201849	2.44063	-0.31884	-0.106812	2.57198	-0.321263	-0.329795	2.68686	-0.224246	-0.521072	2.67734	-0.177432	-0.578857
	1618	0	-0.28122	-0.064527	2.56145	-0.264322	-0.0147392	2.58466	-0.272415	0.252307	2.58357	-0.320256	0.375314	2.56628	-0.359807	0.117607	2.60894	-0.415495	-0.0509987	2.67288	-0.369232	-0.191453	2.64934	-0.39441	-0.214452	2.68743	-0.205382	0.149433	2.51215	-0.150953	-0.0154483	2.4643	-0.159782	-0.16016	2.44245	-0.155249	-0.20166	2.44072	-0.319377	-0.106599	2.57199	-0.319639	-0.32901	2.68466	-0.226527	-0.5241	2.6819	-0.162306	-0.586036
	1619	0	-0.281846	-0.0645266	2.56159	-0.264897	-0.0147777	2.58527	-0.273714	0.252528	2.5855	-0.321608	0.375354	2.56754	-0.360924	0.117869	2.61037	-0.416617	-0.0507447	2.67431	-0.369906	-0.191278	2.64962	-0.394255	-0.214863	2.68701	-0.207003	0.149565	2.51326	-0.151756	-0.0145016	2.46476	-0.160118	-0.15928	2.44269	-0.155339	-0.201448	2.44082	-0.319932	-0.106457	2.57206	-0.316161	-0.330459	2.68223	-0.225113	-0.531222	2.68486	-0.151072	-0.594714
	1620	0	-0.282489	-0.0644826	2.56181	-0.265447	-0.0147919	2.58599	-0.274696	0.252645	2.58701	-0.322607	0.375376	2.56854	-0.361938	0.118061	2.61169	-0.417636	-0.0505605	2.67564	-0.370479	-0.191147	2.64989	-0.394034	-0.215374	2.68632	-0.208229	0.149672	2.51414	-0.152483	-0.0133616	2.46532	-0.160494	-0.15811	2.44301	-0.155465	-0.200979	2.44097	-0.320493	-0.106298	2.57222	-0.322012	-0.325268	2.68528	-0.22983	-0.522143	2.68442	-0.231687	-0.542791
	1621	0	-0.283017	-0.0644624	2.56198	-0.26588	-0.014825	2.58665	-0.275406	0.252713	2.58811	-0.323296	0.375391	2.56932	-0.362803	0.118209	2.61281	-0.418505	-0.0504209	2.67677	-0.371133	-0.190889	2.65025	-0.393745	-0.215791	2.68543	-0.209184	0.149753	2.51483	-0.153158	-0.0121969	2.46585	-0.160839	-0.156873	2.44337	-0.155588	-0.200507	2.44113	-0.320917	-0.106202	2.57234	-0.325918	-0.322	2.68748	-0.232901	-0.515308	2.68354	-0.25631	-0.525942
Adult_touching_kid	1622	0	-0.283562	-0.0643686	2.5622	-0.266283	-0.0147995	2.58734	-0.275937	0.252748	2.58899	-0.323799	0.375398	2.56995	-0.363552	0.118325	2.61382	-0.419259	-0.0503136	2.67778	-0.371554	-0.190681	2.6505	-0.393459	-0.216084	2.68464	-0.209907	0.149812	2.51537	-0.153584	-0.0116072	2.46613	-0.161087	-0.156233	2.44359	-0.156	-0.198784	2.44152	-0.32139	-0.106005	2.57254	-0.328495	-0.319813	2.68888	-0.226724	-0.530851	2.68188	-0.184199	-0.584363
	1630	0	-0.284433	-0.0636039	2.56266	-0.266755	-0.0143087	2.58853	-0.2765	0.25267	2.5904	-0.324187	0.375368	2.57127	-0.364405	0.11838	2.61528	-0.420119	-0.0502754	2.67926	-0.372012	-0.190194	2.65107	-0.394125	-0.216322	2.68125	-0.21054	0.149865	2.51611	-0.154201	-0.0116673	2.46651	-0.161368	-0.156174	2.44393	-0.156193	-0.198026	2.44176	-0.322311	-0.104918	2.57303	-0.329018	-0.318551	2.6881	-0.23163	-0.553511	2.70533	-0.191778	-0.591715
	1631	0	-0.285203	-0.0628784	2.56308	-0.267165	-0.0138296	2.58963	-0.276988	0.252593	2.59153	-0.324456	0.375351	2.57239	-0.36519	0.118419	2.61656	-0.420913	-0.0502538	2.68056	-0.372582	-0.189566	2.6519	-0.394816	-0.216642	2.67811	-0.210983	0.149939	2.51671	-0.154569	-0.0114644	2.46675	-0.161573	-0.15593	2.44421	-0.156317	-0.197509	2.44197	-0.323146	-0.103926	2.57347	-0.329228	-0.317736	2.68725	-0.231035	-0.563492	2.71233	-0.174637	-0.607571
	1632	0	-0.285873	-0.0622093	2.56346	-0.267518	-0.0133783	2.59061	-0.277346	0.25257	2.59244	-0.324492	0.375427	2.57344	-0.365843	0.118487	2.61768	-0.421573	-0.0502014	2.68168	-0.372876	-0.189226	2.65238	-0.395328	-0.216929	2.67548	-0.211185	0.150018	2.51718	-0.154989	-0.0116981	2.46693	-0.161791	-0.15611	2.44453	-0.156429	-0.197025	2.44218	-0.323905	-0.103029	2.57387	-0.328452	-0.317502	2.68557	-0.230154	-0.570141	2.71604	-0.166668	-0.614765
	1633	0	-0.286431	-0.0616269	2.56379	-0.267803	-0.0129849	2.59144	-0.27762	0.252547	2.59319	-0.324446	0.375497	2.57432	-0.366394	0.118544	2.61865	-0.42213	-0.0501599	2.68266	-0.373082	-0.188983	2.6528	-0.395702	-0.217254	2.67338	-0.211179	0.150098	2.51757	-0.155285	-0.0116768	2.46714	-0.161917	-0.156044	2.44471	-0.156504	-0.196652	2.44234	-0.324566	-0.102267	2.57416	-0.328417	-0.317101	2.68507	-0.229951	-0.574187	2.71875	-0.162685	-0.618885
	1635	0	-0.28689	-0.0611954	2.56408	-0.268025	-0.0126817	2.59217	-0.277812	0.252554	2.59386	-0.324242	0.37559	2.57517	-0.366844	0.118618	2.61953	-0.422587	-0.050102	2.68355	-0.373183	-0.18881	2.65321	-0.395892	-0.217578	2.67176	-0.211168	0.150169	2.51789	-0.15551	-0.0117624	2.46728	-0.162034	-0.156109	2.44493	-0.156561	-0.196322	2.44247	-0.325077	-0.101763	2.57438	-0.327896	-0.317059	2.68434	-0.231507	-0.577726	2.72492	-0.164675	-0.618779
	1636	0	-0.287298	-0.0608875	2.56434	-0.268219	-0.0124666	2.5928	-0.277951	0.252563	2.5944	-0.323999	0.37569	2.57591	-0.367213	0.118683	2.62027	-0.422961	-0.0500512	2.68431	-0.373236	-0.188686	2.65356	-0.396015	-0.217874	2.67046	-0.211136	0.150231	2.51815	-0.155694	-0.011876	2.4674	-0.162132	-0.156212	2.44513	-0.156611	-0.196043	2.44259	-0.325515	-0.101374	2.57455	-0.327669	-0.316975	2.68399	-0.231972	-0.579877	2.72788	-0.166101	-0.617833
	1637	0	-0.287648	-0.0606375	2.56456	-0.268368	-0.0123025	2.59329	-0.278075	0.252563	2.59499	-0.323786	0.375749	2.57658	-0.367555	0.118736	2.62103	-0.423309	-0.050014	2.68507	-0.373247	-0.188625	2.65398	-0.396101	-0.218151	2.66953	-0.211121	0.150276	2.51835	-0.155868	-0.0120877	2.4675	-0.162205	-0.156392	2.44528	-0.156672	-0.195776	2.44269	-0.325921	-0.101036	2.57467	-0.32751	-0.316898	2.68374	-0.232242	-0.581334	2.72982	-0.168084	-0.615808
	1640	0	-0.288162	-0.0606041	2.56506	-0.268614	-0.0123213	2.59407	-0.278212	0.252496	2.5956	-0.323564	0.37576	2.57723	-0.36789	0.118731	2.62178	-0.42365	-0.0500377	2.68584	-0.373217	-0.188713	2.65445	-0.396151	-0.218529	2.6688	-0.211174	0.150279	2.51859	-0.15599	-0.0120665	2.46755	-0.162263	-0.156349	2.44541	-0.156786	-0.195379	2.44289	-0.326383	-0.100887	2.57498	-0.323356	-0.319669	2.68016	-0.23737	-0.580051	2.74558	-0.184086	-0.6067
	1641	0	-0.288764	-0.0607607	2.56577	-0.268914	-0.0124761	2.59498	-0.27833	0.252427	2.59614	-0.323309	0.375739	2.57783	-0.368182	0.118716	2.62245	-0.423949	-0.0500703	2.68652	-0.373172	-0.188835	2.6549	-0.396183	-0.218882	2.66824	-0.211275	0.150253	2.51886	-0.156081	-0.0120668	2.46758	-0.162308	-0.156335	2.4455	-0.156894	-0.195061	2.44309	-0.326829	-0.100826	2.57533	-0.320392	-0.32176	2.67774	-0.24172	-0.578543	2.75784	-0.193381	-0.601502
Adult_touching_kid	1642	0	-0.289388	-0.0611251	2.56657	-0.269261	-0.0127641	2.59591	-0.278446	0.252361	2.59653	-0.323046	0.375694	2.57836	-0.368446	0.11869	2.62298	-0.424218	-0.05011	2.68706	-0.373139	-0.188976	2.65526	-0.396216	-0.219244	2.66775	-0.211435	0.150157	2.51923	-0.156213	-0.0133688	2.4674	-0.162415	-0.157614	2.44561	-0.157	-0.194814	2.44325	-0.327293	-0.100953	2.57579	-0.318161	-0.3236	2.6761	-0.24262	-0.578838	2.76123	-0.19441	-0.601208
	1648	0	-0.290017	-0.0619245	2.56731	-0.270037	-0.0132876	2.59662	-0.279755	0.251921	2.59556	-0.322955	0.375669	2.57858	-0.369321	0.118501	2.62282	-0.425104	-0.0503235	2.6869	-0.373144	-0.189247	2.65545	-0.396313	-0.21991	2.66703	-0.212423	0.149889	2.52022	-0.15649	-0.0140267	2.46731	-0.162396	-0.158242	2.4457	-0.15708	-0.194564	2.44337	-0.327872	-0.101741	2.57624	-0.309461	-0.335959	2.6773	-0.239297	-0.584201	2.76293	-0.185676	-0.609953
	1649	0	-0.290491	-0.0632332	2.56799	-0.270744	-0.0140488	2.59709	-0.2811	0.251438	2.59433	-0.322994	0.375576	2.57864	-0.370259	0.118266	2.62244	-0.426051	-0.0505797	2.68653	-0.373163	-0.18971	2.65559	-0.396409	-0.220525	2.66637	-0.215438	0.14867	2.52192	-0.15655	-0.0189133	2.46697	-0.162622	-0.1631	2.44557	-0.157831	-0.200896	2.44311	-0.328203	-0.102774	2.57661	-0.305789	-0.338752	2.67527	-0.236286	-0.586259	2.76098	-0.18081	-0.618804
	1650	0	-0.29082	-0.0646351	2.56854	-0.271407	-0.0148652	2.59739	-0.282379	0.250995	2.59303	-0.323183	0.37543	2.57856	-0.371219	0.118023	2.62192	-0.427018	-0.0508408	2.686	-0.373181	-0.189955	2.65567	-0.39651	-0.221057	2.66577	-0.218161	0.147651	2.52336	-0.156683	-0.0222072	2.46674	-0.16281	-0.166388	2.44553	-0.158272	-0.205085	2.44298	-0.328378	-0.103884	2.57689	-0.299448	-0.347597	2.67618	-0.230767	-0.593026	2.75983	-0.173382	-0.62489
	1651	0	-0.291052	-0.0658128	2.56891	-0.271992	-0.0155992	2.59751	-0.283434	0.250626	2.59188	-0.323391	0.375284	2.57843	-0.372101	0.117792	2.62136	-0.427904	-0.051086	2.68545	-0.373196	-0.190168	2.65572	-0.396596	-0.221514	2.66525	-0.220673	0.14685	2.52461	-0.156736	-0.0247697	2.46653	-0.162438	-0.169031	2.44549	-0.158452	-0.208357	2.44288	-0.328447	-0.104656	2.57693	-0.303427	-0.345075	2.67799	-0.230475	-0.593788	2.75965	-0.175109	-0.623199
	1652	0	-0.29123	-0.0668707	2.56919	-0.272521	-0.0162731	2.59752	-0.284334	0.250376	2.59085	-0.323705	0.375153	2.57823	-0.372928	0.117612	2.62077	-0.428733	-0.0512767	2.68486	-0.373214	-0.190309	2.65575	-0.396682	-0.221845	2.6648	-0.223137	0.146034	2.52561	-0.157227	-0.0271904	2.46644	-0.162141	-0.171426	2.44543	-0.158255	-0.211193	2.44266	-0.328463	-0.105338	2.57694	-0.307696	-0.341931	2.67958	-0.230608	-0.593904	2.7589	-0.178846	-0.620132
	1653	0	-0.291356	-0.0676122	2.5694	-0.272995	-0.0168265	2.59747	-0.285138	0.249993	2.58998	-0.324107	0.374947	2.578	-0.373729	0.117321	2.62021	-0.429535	-0.0515746	2.68429	-0.373243	-0.19047	2.65577	-0.396775	-0.222174	2.66441	-0.224518	0.14559	2.52622	-0.157445	-0.0288235	2.46634	-0.16207	-0.173067	2.44547	-0.158132	-0.21307	2.44249	-0.32846	-0.105882	2.57698	-0.31013	-0.339806	2.68022	-0.230573	-0.593645	2.7573	-0.179435	-0.618779
	1654	0	-0.291399	-0.0683099	2.56952	-0.273415	-0.0173765	2.5973	-0.285866	0.249614	2.58907	-0.324604	0.374717	2.57768	-0.374503	0.117014	2.61955	-0.430308	-0.0518848	2.68363	-0.373345	-0.190664	2.65604	-0.39685	-0.222371	2.66425	-0.225728	0.145146	2.5267	-0.157636	-0.0301363	2.46629	-0.162016	-0.174373	2.44548	-0.15803	-0.214532	2.4423	-0.328347	-0.106472	2.57696	-0.323512	-0.329944	2.68993	-0.233537	-0.59123	2.75674	-0.185803	-0.612888
	1655	0	-0.291411	-0.0687252	2.5695	-0.273775	-0.0177395	2.59696	-0.286433	0.249357	2.58828	-0.325062	0.374596	2.57736	-0.375169	0.116779	2.61891	-0.430973	-0.0521238	2.683	-0.373419	-0.190667	2.65654	-0.3969	-0.222485	2.66412	-0.226469	0.14486	2.52701	-0.157739	-0.0292489	2.46608	-0.16198	-0.173531	2.4457	-0.157853	-0.213737	2.44226	-0.32828	-0.106869	2.57691	-0.326489	-0.327384	2.69186	-0.234581	-0.589909	2.75524	-0.187086	-0.611179
	1656	0	-0.291396	-0.0690331	2.56945	-0.274083	-0.0180125	2.59661	-0.286874	0.249158	2.58764	-0.325456	0.374497	2.57709	-0.37574	0.116577	2.61835	-0.431543	-0.0523289	2.68243	-0.373525	-0.190629	2.65718	-0.396977	-0.222554	2.66379	-0.22695	0.144698	2.52723	-0.157796	-0.0271417	2.46601	-0.161953	-0.171455	2.44613	-0.157733	-0.211675	2.44264	-0.328204	-0.107197	2.57685	-0.314342	-0.336125	2.68666	-0.228587	-0.587441	2.74401	-0.219962	-0.608583
Adult_touching_kid	1657	0	-0.291369	-0.0692667	2.56939	-0.274354	-0.0182231	2.59626	-0.287211	0.249006	2.58711	-0.32581	0.37442	2.57684	-0.376221	0.116407	2.61784	-0.432024	-0.0525016	2.68192	-0.373569	-0.190635	2.65742	-0.397064	-0.222578	2.66301	-0.227245	0.144631	2.52739	-0.157885	-0.0232129	2.46607	-0.161972	-0.167568	2.44675	-0.157484	-0.207682	2.44309	-0.328133	-0.107468	2.5768	-0.306814	-0.341587	2.6834	-0.207782	-0.602065	2.69578	-0.176221	-0.62807
	1664	0	-0.291267	-0.0686178	2.56914	-0.274873	-0.0175632	2.59546	-0.287478	0.24903	2.58644	-0.326179	0.374468	2.57647	-0.376644	0.116363	2.61722	-0.432446	-0.0525475	2.6813	-0.373607	-0.190618	2.65748	-0.397227	-0.222385	2.6608	-0.224345	0.147655	2.52701	-0.157898	-0.0226032	2.46617	-0.161894	-0.166948	2.44689	-0.157308	-0.207088	2.44326	-0.328109	-0.10753	2.57681	-0.30385	-0.342741	2.68065	-0.204505	-0.604129	2.68719	-0.167156	-0.630089
	1665	0	-0.291138	-0.0679294	2.56887	-0.275334	-0.0168668	2.59468	-0.287683	0.249128	2.58578	-0.326557	0.374587	2.57603	-0.37701	0.116372	2.61661	-0.432811	-0.0525383	2.68069	-0.373643	-0.190575	2.65746	-0.397383	-0.222125	2.65856	-0.221957	0.150409	2.52665	-0.157897	-0.0221447	2.46626	-0.161766	-0.166493	2.44699	-0.157183	-0.206641	2.4434	-0.328081	-0.107544	2.57684	-0.301972	-0.343479	2.67893	-0.20339	-0.605784	2.68229	-0.160508	-0.631305
	1666	0	-0.291016	-0.0669932	2.56864	-0.275823	-0.0159503	2.59391	-0.287875	0.249351	2.58507	-0.326964	0.374809	2.57549	-0.37736	0.116465	2.61596	-0.433161	-0.0524445	2.68004	-0.373696	-0.190476	2.65732	-0.397575	-0.221764	2.65632	-0.220234	0.152895	2.52646	-0.157892	-0.0217632	2.46634	-0.161613	-0.166106	2.44707	-0.157074	-0.206268	2.44353	-0.328038	-0.107383	2.57693	-0.280478	-0.390012	2.68521	-0.205198	-0.640858	2.71563	-0.154854	-0.649401
	1667	0	-0.290876	-0.0660028	2.56843	-0.276297	-0.0149444	2.59315	-0.288046	0.24981	2.58403	-0.327396	0.375074	2.57478	-0.377707	0.116693	2.6151	-0.433506	-0.0522121	2.67916	-0.373767	-0.190256	2.6569	-0.397772	-0.221251	2.65381	-0.219128	0.155205	2.52638	-0.157901	-0.0213753	2.46649	-0.160461	-0.165589	2.44726	-0.157042	-0.205916	2.44365	-0.327919	-0.106979	2.57709	-0.285555	-0.377643	2.68255	-0.219542	-0.629925	2.73003	-0.170711	-0.632988
	1668	0	-0.290734	-0.0650207	2.56822	-0.276751	-0.013921	2.59239	-0.288203	0.250342	2.58292	-0.327899	0.375384	2.57401	-0.378037	0.116983	2.61417	-0.433834	-0.0519169	2.67822	-0.373856	-0.189977	2.65632	-0.397972	-0.220726	2.65145	-0.218179	0.157135	2.52628	-0.157892	-0.0210527	2.46664	-0.159475	-0.165194	2.44741	-0.157026	-0.205646	2.44375	-0.327801	-0.106552	2.57725	-0.28043	-0.395792	2.69097	-0.218823	-0.633511	2.73158	-0.15798	-0.637442
	1669	0	-0.290574	-0.0642222	2.56795	-0.277149	-0.0130163	2.59155	-0.288397	0.250964	2.58169	-0.328415	0.375777	2.57313	-0.378385	0.117349	2.61312	-0.43418	-0.0515427	2.67717	-0.373991	-0.189625	2.65554	-0.398211	-0.22018	2.64918	-0.217445	0.158677	2.52609	-0.157846	-0.0207743	2.46675	-0.158824	-0.1649	2.44751	-0.157011	-0.205434	2.44385	-0.327713	-0.106288	2.5773	-0.287127	-0.376616	2.68561	-0.220206	-0.613215	2.71728	-0.156728	-0.627681
	1670	0	-0.290385	-0.0633815	2.56755	-0.277513	-0.0120904	2.59056	-0.288584	0.251529	2.58047	-0.328888	0.376052	2.57228	-0.378716	0.117709	2.61206	-0.434508	-0.0511738	2.6761	-0.374145	-0.189276	2.65465	-0.398444	-0.21971	2.64713	-0.216943	0.159826	2.52591	-0.157798	-0.0205474	2.46685	-0.158243	-0.164786	2.44749	-0.156989	-0.205307	2.44388	-0.327614	-0.106001	2.57732	-0.291221	-0.365168	2.68237	-0.220864	-0.599785	2.70749	-0.156449	-0.621027
	1671	0	-0.290205	-0.0628981	2.56723	-0.277819	-0.0114338	2.58961	-0.28875	0.252237	2.57877	-0.329306	0.376284	2.57113	-0.379039	0.118175	2.61064	-0.434828	-0.0506954	2.67467	-0.37431	-0.188823	2.65333	-0.39866	-0.219187	2.64487	-0.216547	0.160681	2.52567	-0.157726	-0.0203736	2.4669	-0.157862	-0.164596	2.44745	-0.15696	-0.205155	2.44387	-0.32752	-0.105908	2.5773	-0.292211	-0.363224	2.68192	-0.221341	-0.59577	2.70406	-0.155858	-0.619197
	1672	0	-0.290037	-0.0624845	2.56692	-0.278105	-0.0108443	2.58865	-0.288834	0.252874	2.57713	-0.329559	0.376468	2.56981	-0.379292	0.118631	2.6092	-0.435076	-0.0502265	2.67322	-0.374433	-0.188379	2.65193	-0.398809	-0.218723	2.6428	-0.216167	0.161327	2.52537	-0.157636	-0.02026	2.46692	-0.157586	-0.164481	2.44739	-0.156932	-0.205052	2.44384	-0.327428	-0.105835	2.57727	-0.313243	-0.337683	2.67987	-0.236836	-0.541834	2.67977	-0.237488	-0.560257
Adult_touching_kid	1673	0	-0.289779	-0.0620269	2.56639	-0.278335	-0.0102163	2.58733	-0.28881	0.253459	2.57528	-0.329714	0.376586	2.56844	-0.379463	0.11908	2.60759	-0.435241	-0.0497636	2.67159	-0.374492	-0.187946	2.65029	-0.398878	-0.218307	2.64072	-0.215898	0.161796	2.52507	-0.157529	-0.0201756	2.46693	-0.1573	-0.164386	2.44723	-0.156877	-0.204963	2.44375	-0.327261	-0.105737	2.57715	-0.321898	-0.326959	2.67911	-0.243108	-0.520338	2.67031	-0.270236	-0.535623
	1877	0	-0.113708	-0.00601558	2.44289	-0.110059	0.0334108	2.47368	-0.125885	0.250205	2.47201	-0.134424	0.378062	2.4056	-0.254603	0.204777	2.48821	-0.2597	0.0231802	2.48255	-0.259679	-0.120243	2.49179	-0.264697	-0.163018	2.49256	-0.00378591	0.181255	2.4347	0.04841	0.011963	2.43172	0.0571603	-0.135759	2.40774	0.0700917	-0.193234	2.40867	-0.168819	-0.0592853	2.43557	-0.135172	-0.338774	2.50974	-0.128896	-0.551334	2.60269	-0.115194	-0.60324
	1878	0	-0.0972153	-0.0449555	2.4123	-0.0917802	-0.00187469	2.44068	-0.111611	0.225224	2.43018	-0.124088	0.351227	2.35575	-0.230617	0.16513	2.48028	-0.23578	-0.023875	2.46151	-0.242883	-0.172082	2.47542	-0.248771	-0.198904	2.47429	0.00294012	0.139191	2.40553	0.0608322	-0.0321661	2.41354	0.0871201	-0.186387	2.39648	0.0982628	-0.243033	2.39652	-0.146557	-0.10016	2.42141	-0.101881	-0.368972	2.49285	-0.0723193	-0.613872	2.56589	-0.0894643	-0.638741
	1879	0	-0.0875705	-0.0657528	2.39561	-0.0808367	-0.0213685	2.42192	-0.101826	0.210312	2.40476	-0.118716	0.338978	2.33207	-0.214489	0.138478	2.47482	-0.224341	-0.0441084	2.45305	-0.232613	-0.193019	2.46636	-0.239671	-0.211114	2.46088	0.0119779	0.11328	2.38674	0.0676608	-0.0599683	2.40495	0.0947007	-0.204292	2.39344	0.107088	-0.26199	2.39229	-0.132248	-0.126287	2.41208	-0.0813512	-0.387161	2.48239	-0.0532816	-0.634484	2.55292	-0.0785037	-0.654765
	1881	0	-0.0865319	-0.0654573	2.39597	-0.0805617	-0.0214334	2.42326	-0.0994527	0.211745	2.40962	-0.116579	0.339816	2.33414	-0.210266	0.131211	2.46948	-0.2237	-0.0450568	2.45201	-0.230628	-0.194134	2.46378	-0.237925	-0.207615	2.45402	0.014998	0.113053	2.38703	0.0682413	-0.0516424	2.40887	0.0925048	-0.196171	2.39382	0.106448	-0.253319	2.39734	-0.132129	-0.125947	2.41126	-0.0833774	-0.383733	2.48225	-0.0581224	-0.629459	2.55679	-0.07611	-0.657078
	1882	0	-0.0858427	-0.0654912	2.39653	-0.0802877	-0.0215749	2.42448	-0.0984497	0.211939	2.41075	-0.117316	0.341976	2.33974	-0.210094	0.129692	2.46481	-0.223325	-0.0454278	2.4514	-0.230468	-0.194285	2.46359	-0.23717	-0.21005	2.45236	0.0153352	0.114241	2.38918	0.0662466	-0.0409036	2.41223	0.0910476	-0.185315	2.39572	0.105289	-0.242529	2.39879	-0.131579	-0.126115	2.41173	-0.056115	-0.410309	2.46962	-0.0581184	-0.629827	2.55759	-0.0746042	-0.658345
	1883	0	-0.0845072	-0.0661965	2.39665	-0.079653	-0.0224281	2.42511	-0.0965147	0.210854	2.41027	-0.118934	0.333872	2.33964	-0.208726	0.125305	2.45994	-0.223062	-0.0454207	2.45137	-0.230693	-0.194996	2.45857	-0.237757	-0.204601	2.44802	0.0171691	0.114108	2.39285	0.0665683	-0.0409778	2.41252	0.0926407	-0.185097	2.39663	0.106571	-0.242474	2.39897	-0.130468	-0.127165	2.41147	-0.0833789	-0.386834	2.48351	-0.0593293	-0.628955	2.55899	-0.0746974	-0.65678
	1884	0	-0.08762	-0.0555381	2.40466	-0.0839627	-0.012071	2.43472	-0.0987556	0.218356	2.42085	-0.121238	0.339319	2.35207	-0.214546	0.133379	2.45766	-0.22519	-0.0398359	2.45338	-0.232203	-0.193527	2.45686	-0.236454	-0.232523	2.44566	0.0169539	0.123352	2.40129	0.0637681	-0.0207117	2.42012	0.0879006	-0.170196	2.39995	0.102395	-0.222717	2.40222	-0.136249	-0.114987	2.41501	-0.0938933	-0.376967	2.4887	-0.0677054	-0.620241	2.56526	-0.0794722	-0.649156
	1885	0	-0.0910197	-0.0447033	2.4126	-0.0877372	-0.00273376	2.44285	-0.100815	0.224389	2.42924	-0.120805	0.351713	2.3737	-0.219437	0.140632	2.45694	-0.234202	-0.0211106	2.46115	-0.243358	-0.168217	2.46384	-0.249013	-0.210514	2.45953	0.0154749	0.137214	2.41198	0.0607627	-0.00434609	2.42661	0.0794647	-0.14906	2.4069	0.0895577	-0.193501	2.40842	-0.140213	-0.106201	2.41719	-0.102664	-0.367694	2.49274	-0.073586	-0.614383	2.56923	-0.0832965	-0.643653
	1886	0	-0.0925321	-0.0389015	2.41668	-0.0894906	0.00241158	2.44704	-0.101789	0.227958	2.43366	-0.12039	0.357358	2.38269	-0.222816	0.146016	2.45679	-0.238049	-0.0116806	2.46481	-0.251119	-0.150719	2.46952	-0.260225	-0.17438	2.46908	0.0148006	0.144024	2.41711	0.0593432	0.0034931	2.4297	0.0760292	-0.139968	2.40993	0.0849505	-0.182461	2.41093	-0.142394	-0.100601	2.41826	-0.107521	-0.362409	2.49495	-0.077637	-0.610202	2.57176	-0.086209	-0.6395
Adult_touching_kid	1889	0	-0.0931185	-0.0354227	2.41902	-0.0902904	0.00551985	2.44937	-0.102152	0.230059	2.43613	-0.11995	0.360713	2.38786	-0.224709	0.149853	2.45667	-0.240144	-0.00649241	2.46678	-0.255203	-0.14211	2.47231	-0.265322	-0.167377	2.47396	0.0148563	0.147668	2.4201	0.0587852	0.0054177	2.43164	0.0747343	-0.137934	2.41264	0.0823492	-0.175785	2.41248	-0.143484	-0.0970087	2.41876	-0.110426	-0.359048	2.49629	-0.080441	-0.607438	2.57341	-0.0882587	-0.636691
	1892	0	-0.0934803	-0.0331809	2.42049	-0.0907927	0.00765589	2.45061	-0.102405	0.231371	2.43742	-0.11989	0.362229	2.39084	-0.225903	0.152196	2.45608	-0.241572	-0.00303064	2.46807	-0.258621	-0.136401	2.47423	-0.268609	-0.160736	2.47663	0.0148314	0.150101	2.42211	0.0582536	0.00816468	2.43285	0.0738681	-0.135051	2.41454	0.0805883	-0.171057	2.41382	-0.144097	-0.0946731	2.41884	-0.111888	-0.35675	2.49699	-0.0824555	-0.605521	2.57426	-0.0896901	-0.634745
	1893	0	-0.0936423	-0.0315988	2.42144	-0.0910027	0.00920057	2.45104	-0.102472	0.232327	2.43769	-0.119735	0.362674	2.39186	-0.226728	0.15381	2.45564	-0.242569	-0.000600378	2.46897	-0.26134	-0.133327	2.47563	-0.270959	-0.156285	2.47831	0.0149252	0.151723	2.42344	0.0579616	0.00968446	2.43349	0.0737389	-0.133805	2.41614	0.0799813	-0.169226	2.41514	-0.144503	-0.0930621	2.41885	-0.112811	-0.355137	2.49742	-0.0839041	-0.604208	2.57484	-0.0907678	-0.633381
	1894	0	-0.0935213	-0.030627	2.42186	-0.0908899	0.0101528	2.4507	-0.102258	0.232846	2.43725	-0.119337	0.361807	2.39098	-0.227288	0.154937	2.45531	-0.243065	0.000843374	2.46939	-0.263369	-0.1329	2.47667	-0.272396	-0.154447	2.47876	0.0151547	0.152481	2.42404	0.0579791	0.00894441	2.43333	0.0745203	-0.135226	2.41721	0.0803157	-0.16979	2.41612	-0.144747	-0.091911	2.41876	-0.113258	-0.353968	2.49761	-0.0850442	-0.603163	2.57514	-0.0916877	-0.63224
	1895	0	-0.0930798	-0.0301761	2.42175	-0.0904096	0.0106977	2.44953	-0.101687	0.233316	2.43559	-0.118802	0.361744	2.38974	-0.227658	0.155796	2.45505	-0.243241	0.00171977	2.46947	-0.264736	-0.133496	2.47735	-0.27363	-0.156313	2.47769	0.0154666	0.152651	2.42404	0.0581435	0.00741244	2.43267	0.075563	-0.137342	2.41779	0.0814683	-0.172346	2.41663	-0.144787	-0.0910712	2.41852	-0.113307	-0.353175	2.4976	-0.0857958	-0.602462	2.57538	-0.0923963	-0.631387
	1896	0	-0.0924945	-0.0300971	2.42135	-0.0897868	0.0109104	2.44803	-0.10113	0.233576	2.43389	-0.118211	0.36174	2.3884	-0.227878	0.156513	2.45486	-0.243234	0.002132	2.46954	-0.265646	-0.135068	2.47752	-0.278826	-0.18455	2.47491	0.0158204	0.152468	2.42348	0.0583869	0.00567931	2.43189	0.0767451	-0.139573	2.41768	0.082851	-0.175631	2.41618	-0.144689	-0.090487	2.41825	-0.113072	-0.352693	2.49745	-0.086367	-0.601931	2.57551	-0.0930017	-0.630721
	1897	0	-0.0918166	-0.0302973	2.42073	-0.0891209	0.0108813	2.44642	-0.100624	0.233766	2.43249	-0.117788	0.362051	2.38746	-0.227854	0.157234	2.45472	-0.243312	0.00260261	2.46959	-0.266258	-0.135936	2.4777	-0.280965	-0.194486	2.47391	0.0161487	0.152015	2.42265	0.0586374	0.00426468	2.43102	0.0776811	-0.141268	2.41745	0.0839323	-0.17947	2.41483	-0.144462	-0.0901065	2.41793	-0.112632	-0.352456	2.49721	-0.0868253	-0.601509	2.57546	-0.0934791	-0.630219
	1898	0	-0.0911176	-0.0306071	2.42002	-0.0884576	0.0107622	2.44488	-0.0999701	0.233977	2.43137	-0.117428	0.36241	2.38645	-0.227521	0.157966	2.45455	-0.243346	0.00295193	2.46969	-0.266674	-0.136705	2.4779	-0.28226	-0.199735	2.47346	0.0165783	0.151485	2.42182	0.058882	0.00301304	2.43021	0.078504	-0.142727	2.41704	0.0848003	-0.182583	2.41364	-0.144172	-0.0898659	2.41761	-0.112063	-0.352415	2.49693	-0.0871623	-0.601202	2.57534	-0.0938341	-0.629844
	1899	0	-0.0901933	-0.0311181	2.41917	-0.0875009	0.0104744	2.44314	-0.0982219	0.233835	2.4292	-0.115974	0.362029	2.3849	-0.226649	0.158907	2.45447	-0.243276	0.00326698	2.46988	-0.266962	-0.137108	2.47804	-0.28308	-0.202989	2.47417	0.0176608	0.150603	2.42091	0.0595659	0.000934219	2.42908	0.0794025	-0.144835	2.41715	0.08603	-0.186164	2.41272	-0.143696	-0.0897881	2.41723	-0.111416	-0.352629	2.49676	-0.0874128	-0.600985	2.57518	-0.0941115	-0.629583
	1900	0	-0.0892306	-0.0316474	2.41837	-0.0865462	0.0101508	2.44169	-0.0966833	0.233931	2.42816	-0.114378	0.36173	2.38338	-0.225409	0.159991	2.45445	-0.242991	0.00370526	2.47025	-0.26715	-0.137264	2.47891	-0.280248	-0.190374	2.48068	0.0188014	0.149729	2.42005	0.0605026	-0.00139763	2.42788	0.0802849	-0.147119	2.4172	0.0870895	-0.189125	2.41205	-0.143084	-0.0898046	2.41687	-0.110717	-0.352962	2.4966	-0.0876324	-0.600803	2.57495	-0.0943783	-0.629347
Adult_touching_kid	1901	0	-0.0881781	-0.0323106	2.41762	-0.0856417	0.00975727	2.44058	-0.0955457	0.234185	2.42779	-0.112567	0.361488	2.3817	-0.224084	0.161024	2.45439	-0.242654	0.00403175	2.47064	-0.267165	-0.137446	2.47993	-0.277612	-0.180515	2.48535	0.0198958	0.148958	2.41919	0.0619323	-0.00493444	2.42634	0.0813365	-0.150558	2.41706	0.0884062	-0.191854	2.41187	-0.14218	-0.0900266	2.41634	-0.110011	-0.353313	2.49644	-0.0878203	-0.600608	2.57472	-0.0946943	-0.628993
	1909	0	-0.0843138	-0.0343183	2.41482	-0.0807737	0.00809524	2.43364	-0.084414	0.232302	2.41655	-0.105118	0.360949	2.37451	-0.217641	0.162554	2.45025	-0.232229	-0.001726	2.46531	-0.24944	-0.148349	2.46682	-0.259297	-0.174223	2.46804	0.0315451	0.141359	2.41133	0.069171	-0.0171545	2.42234	0.0858412	-0.16221	2.41586	0.0907415	-0.193754	2.41025	-0.139687	-0.0908929	2.41518	-0.109472	-0.353515	2.49619	-0.0879303	-0.600463	2.57464	-0.0948376	-0.628805
	1910	0	-0.0809922	-0.0361965	2.41214	-0.077057	0.00659536	2.42768	-0.0781659	0.23098	2.40937	-0.0997166	0.360487	2.36901	-0.212413	0.163353	2.4462	-0.22497	-0.005832	2.46087	-0.240605	-0.153883	2.45946	-0.249833	-0.171245	2.45707	0.038111	0.137147	2.40654	0.0736834	-0.0245247	2.41986	0.0888261	-0.169615	2.41497	0.0929331	-0.195523	2.40831	-0.137235	-0.0918812	2.41378	-0.108655	-0.353941	2.49571	-0.088017	-0.600329	2.57457	-0.0949434	-0.628672
	1911	0	-0.0783148	-0.0376037	2.40983	-0.0743113	0.00555626	2.42283	-0.0743289	0.230075	2.40441	-0.0957794	0.360239	2.36489	-0.208701	0.163626	2.44274	-0.219533	-0.00893242	2.45603	-0.235948	-0.156797	2.45563	-0.244787	-0.169699	2.45072	0.0420783	0.1346	2.40341	0.0764479	-0.0289985	2.41831	0.0907348	-0.174247	2.41441	0.0946698	-0.196807	2.40671	-0.134985	-0.0927017	2.41218	-0.107889	-0.354132	2.495	-0.0881018	-0.60015	2.57451	-0.095051	-0.628443
	1912	0	-0.0762779	-0.0387643	2.40791	-0.0724268	0.00469902	2.41904	-0.0719199	0.229366	2.40104	-0.0929054	0.360033	2.36188	-0.205868	0.163438	2.43913	-0.21628	-0.0108668	2.45275	-0.232711	-0.158869	2.45183	-0.241769	-0.168883	2.44654	0.0445978	0.132972	2.40138	0.0781903	-0.0317766	2.4173	0.0919979	-0.177168	2.41405	0.0960179	-0.197513	2.40546	-0.133172	-0.0934935	2.41067	-0.10743	-0.354246	2.49457	-0.0882034	-0.59992	2.57444	-0.0951165	-0.628266
	1913	0	-0.0747804	-0.0396161	2.40626	-0.0711619	0.00410694	2.41579	-0.0705376	0.228863	2.39817	-0.0910143	0.360048	2.35951	-0.204021	0.163184	2.43639	-0.214402	-0.0121679	2.45011	-0.230534	-0.160247	2.44882	-0.239862	-0.168415	2.44375	0.0462452	0.131926	2.40001	0.0792676	-0.0338558	2.41617	0.0929315	-0.17922	2.41388	0.0970275	-0.197985	2.40444	-0.13176	-0.0941729	2.40922	-0.106883	-0.354366	2.49396	-0.0882794	-0.599771	2.57439	-0.095174	-0.628119
	1914	0	-0.0738005	-0.0403411	2.40489	-0.0704578	0.00358228	2.41312	-0.069814	0.22848	2.396	-0.0898347	0.360031	2.35775	-0.202838	0.162949	2.43442	-0.213332	-0.0130052	2.44817	-0.229318	-0.161084	2.44646	-0.238803	-0.168326	2.44171	0.0471575	0.131281	2.39879	0.0799571	-0.0353147	2.41529	0.0934312	-0.180895	2.41269	0.097832	-0.198455	2.40262	-0.13078	-0.0947564	2.40803	-0.106558	-0.354485	2.49362	-0.088374	-0.599583	2.57433	-0.0952365	-0.627995
	1915	0	-0.0731933	-0.0408618	2.4038	-0.0701749	0.00322668	2.41093	-0.0697004	0.228235	2.39428	-0.0891068	0.360032	2.35649	-0.2022	0.162721	2.43304	-0.213002	-0.0136201	2.44652	-0.22901	-0.161592	2.4446	-0.238496	-0.168548	2.44027	0.0474827	0.130921	2.39775	0.0803346	-0.0363006	2.41453	0.0935991	-0.181999	2.4116	0.0982998	-0.198611	2.40173	-0.130175	-0.0951954	2.40704	-0.106189	-0.354656	2.49321	-0.0884554	-0.599385	2.57427	-0.095294	-0.627869
	1916	0	-0.072805	-0.0412652	2.40296	-0.0701154	0.00294022	2.40922	-0.070006	0.227932	2.39306	-0.0887227	0.359925	2.35544	-0.201928	0.162457	2.43207	-0.213278	-0.0140721	2.44515	-0.22956	-0.161831	2.44322	-0.238802	-0.169024	2.43938	0.047388	0.130807	2.39694	0.0803712	-0.036899	2.41381	0.0936164	-0.182686	2.41066	0.0986265	-0.198809	2.40126	-0.129782	-0.095575	2.40623	-0.105833	-0.354899	2.49286	-0.0885047	-0.599262	2.57423	-0.0953438	-0.62776
	1917	0	-0.0726001	-0.0415687	2.40229	-0.0702833	0.00273363	2.40783	-0.0711002	0.22761	2.39215	-0.0887079	0.359855	2.35468	-0.202083	0.16217	2.43146	-0.214022	-0.0143737	2.44407	-0.23067	-0.161865	2.4423	-0.239561	-0.169569	2.43902	0.0469448	0.130863	2.39634	0.0796883	-0.0365411	2.41291	0.0934184	-0.182568	2.40976	0.0988491	-0.198969	2.40094	-0.129566	-0.095876	2.40557	-0.105566	-0.355087	2.49257	-0.0885296	-0.599198	2.57421	-0.0953658	-0.627715
Adult_touching_kid	1918	0	-0.0725806	-0.0418631	2.40178	-0.0706699	0.00250228	2.40678	-0.0729013	0.227266	2.3918	-0.0889996	0.359793	2.35429	-0.202712	0.161719	2.43124	-0.215149	-0.0146359	2.44333	-0.232039	-0.161873	2.44173	-0.240514	-0.170048	2.43907	0.0461516	0.131098	2.39597	0.0788001	-0.0360547	2.41222	0.0925438	-0.1822	2.40886	0.0987325	-0.199178	2.40074	-0.129495	-0.0961751	2.40509	-0.105428	-0.355233	2.49241	-0.0885373	-0.59941	2.57434	-0.095395	-0.628335
	1930	0	-0.0744564	-0.042658	2.40573	-0.0736719	0.00210248	2.41252	-0.0807245	0.230977	2.40743	-0.097269	0.36449	2.3739	-0.209453	0.158684	2.44612	-0.218705	-0.0157331	2.44892	-0.233858	-0.162641	2.45319	-0.242561	-0.173431	2.44515	0.03876	0.135318	2.41148	0.0765068	-0.036668	2.41533	0.0914251	-0.182739	2.41002	0.0977982	-0.198899	2.40342	-0.130907	-0.0973372	2.40817	-0.105068	-0.356424	2.49347	-0.0886122	-0.599573	2.57469	-0.0954533	-0.628535
	1931	0	-0.0761161	-0.0432112	2.40952	-0.0760984	0.0019267	2.4178	-0.0851539	0.233285	2.41645	-0.101372	0.367047	2.38397	-0.213442	0.15729	2.45519	-0.221406	-0.0162756	2.4562	-0.235308	-0.162452	2.46795	-0.244367	-0.176824	2.45288	0.0338091	0.138545	2.42176	0.0743996	-0.0370205	2.41863	0.0904501	-0.183075	2.4113	0.0969778	-0.198415	2.40697	-0.132157	-0.0982751	2.41158	-0.104776	-0.357636	2.49464	-0.0886561	-0.599752	2.57503	-0.095466	-0.628726
	1932	0	-0.0773409	-0.0435424	2.41274	-0.0777988	0.00187364	2.42229	-0.0879274	0.234707	2.4227	-0.104039	0.368795	2.39038	-0.215881	0.15663	2.461	-0.223104	-0.0163014	2.46421	-0.236255	-0.162197	2.47623	-0.245594	-0.178987	2.4594	0.0301711	0.14098	2.42855	0.0727905	-0.0371572	2.42153	0.0897545	-0.18324	2.41259	0.0964354	-0.198696	2.41081	-0.132933	-0.098923	2.41477	-0.104531	-0.358714	2.49575	-0.0886116	-0.599954	2.57529	-0.0953932	-0.628922
	1933	0	-0.078196	-0.0435777	2.41553	-0.078959	0.00206712	2.42618	-0.0898607	0.235836	2.42729	-0.105302	0.370056	2.39469	-0.217388	0.15647	2.46498	-0.224076	-0.0160254	2.47025	-0.237054	-0.161642	2.48303	-0.246353	-0.180234	2.46574	0.0278294	0.142977	2.43336	0.071587	-0.0366989	2.42456	0.0891194	-0.183029	2.41365	0.0961021	-0.198789	2.41366	-0.133365	-0.0992265	2.41748	-0.104338	-0.359553	2.49673	-0.0885827	-0.600066	2.57544	-0.0953349	-0.62903
	1934	0	-0.0787131	-0.0435344	2.4179	-0.0795992	0.00222097	2.42984	-0.0911679	0.236502	2.43248	-0.106116	0.370861	2.39763	-0.21821	0.156666	2.46799	-0.224579	-0.0157377	2.47457	-0.237503	-0.161167	2.48781	-0.246797	-0.180978	2.47047	0.0262913	0.144399	2.43655	0.070648	-0.0351808	2.42759	0.08884	-0.181741	2.41531	0.0959154	-0.1988	2.41586	-0.133457	-0.0993675	2.4197	-0.104186	-0.360151	2.49757	-0.0885672	-0.600126	2.57552	-0.0952846	-0.629088
	1935	0	-0.0790257	-0.0434171	2.41975	-0.0799113	0.00242744	2.43281	-0.0918482	0.237046	2.43578	-0.106602	0.371441	2.39965	-0.218516	0.157262	2.4702	-0.224792	-0.0153572	2.47783	-0.237686	-0.160722	2.49113	-0.247021	-0.181348	2.47386	0.0252898	0.14536	2.43871	0.0700163	-0.0332876	2.4303	0.0886503	-0.180056	2.41672	0.0958588	-0.198773	2.41758	-0.133417	-0.0993521	2.42149	-0.104054	-0.360595	2.49829	-0.0885502	-0.60017	2.57559	-0.0952207	-0.629122
	1936	0	-0.0791344	-0.0431643	2.42138	-0.0799033	0.00277002	2.43565	-0.0922187	0.237682	2.43887	-0.106638	0.371896	2.40105	-0.218153	0.158666	2.47203	-0.224714	-0.0146749	2.48048	-0.237794	-0.160206	2.49338	-0.24712	-0.18141	2.47644	0.0246247	0.146035	2.44024	0.0696221	-0.0315128	2.43241	0.0885497	-0.178331	2.41791	0.0958479	-0.198655	2.4189	-0.133164	-0.0991428	2.4231	-0.103949	-0.360915	2.4989	-0.0885059	-0.600207	2.57564	-0.095139	-0.629133
	1937	0	-0.0790734	-0.0427313	2.42281	-0.0796782	0.00325932	2.43826	-0.0924447	0.238221	2.44136	-0.10613	0.372209	2.40174	-0.217397	0.160362	2.47332	-0.224552	-0.0140549	2.48247	-0.237812	-0.159767	2.49492	-0.246865	-0.180611	2.47787	0.0242123	0.146561	2.44136	0.0693995	-0.0298686	2.43403	0.0884432	-0.17665	2.41891	0.0959234	-0.198553	2.41999	-0.132657	-0.0985857	2.42457	-0.103861	-0.361154	2.49941	-0.0883919	-0.600265	2.57562	-0.0949704	-0.629146
	1938	0	-0.0790182	-0.0421316	2.42412	-0.0794239	0.00386194	2.44079	-0.0925119	0.238643	2.44363	-0.105502	0.37234	2.40198	-0.216344	0.162454	2.4744	-0.224374	-0.0135018	2.48388	-0.237728	-0.159296	2.49596	-0.24643	-0.179791	2.4789	0.0240018	0.146983	2.44213	0.0692588	-0.0283909	2.43527	0.088344	-0.175079	2.41973	0.0959944	-0.198441	2.42081	-0.132183	-0.0977769	2.42599	-0.103806	-0.361376	2.49982	-0.0882296	-0.600324	2.57556	-0.0947738	-0.629145
Adult_touching_kid	1939	0	-0.078976	-0.0415039	2.42525	-0.0792203	0.00447161	2.44315	-0.0926664	0.239046	2.44561	-0.104691	0.372381	2.40186	-0.215347	0.16433	2.47504	-0.224193	-0.012913	2.48486	-0.23754	-0.158689	2.49655	-0.246083	-0.179139	2.47945	0.0239384	0.147341	2.44268	0.0692933	-0.0268982	2.43622	0.0882185	-0.173502	2.42045	0.0960646	-0.198341	2.42143	-0.131765	-0.0969482	2.42718	-0.103765	-0.361609	2.50023	-0.0880491	-0.600368	2.57548	-0.094532	-0.629121
	1947	0	-0.0845893	-0.0422752	2.42652	-0.085539	0.00320924	2.44676	-0.104459	0.236845	2.44567	-0.122117	0.368019	2.39757	-0.222198	0.159434	2.47269	-0.230001	-0.0119835	2.48524	-0.24013	-0.157985	2.49709	-0.249934	-0.179869	2.48321	0.0117477	0.145329	2.4409	0.0638421	-0.0291002	2.43546	0.0859943	-0.174445	2.42008	0.0929354	-0.195582	2.4203	-0.134907	-0.0968771	2.42823	-0.103991	-0.361632	2.50041	-0.0877589	-0.600749	2.57542	-0.0939465	-0.629746
	1948	0	-0.0917298	-0.0438244	2.42799	-0.0927976	0.0013889	2.45003	-0.113515	0.235084	2.44569	-0.137237	0.365817	2.39528	-0.228774	0.154275	2.47088	-0.236021	-0.0118151	2.48629	-0.244121	-0.157886	2.49722	-0.253887	-0.180169	2.48632	0.000558297	0.14404	2.44006	0.0506008	-0.0258346	2.43331	0.0816735	-0.171576	2.41942	0.0894274	-0.192725	2.41908	-0.139557	-0.0975024	2.42903	-0.104263	-0.361623	2.50056	-0.0872527	-0.601426	2.57532	-0.0933806	-0.630331
	1951	0	-0.103159	-0.0456473	2.43207	-0.10568	-0.000883919	2.45574	-0.125075	0.232856	2.4475	-0.162353	0.363027	2.39913	-0.242463	0.143794	2.47555	-0.2447	-0.0128791	2.48905	-0.251006	-0.158939	2.49838	-0.26174	-0.190568	2.4918	-0.0186328	0.150775	2.46285	0.0387092	-0.0236612	2.43437	0.0747269	-0.168841	2.41934	0.0839342	-0.189786	2.41861	-0.150398	-0.099998	2.43268	-0.104907	-0.362079	2.50108	-0.0869806	-0.602041	2.5754	-0.0919845	-0.631527
	1952	0	-0.112528	-0.0472676	2.43525	-0.115219	-0.00261906	2.45959	-0.134764	0.231311	2.44923	-0.176098	0.361627	2.40142	-0.251208	0.137918	2.47904	-0.252044	-0.0137163	2.492	-0.255831	-0.159746	2.49947	-0.267327	-0.196718	2.49489	-0.0290071	0.152336	2.47008	0.0310068	-0.0219741	2.43542	0.0688036	-0.166493	2.41945	0.0780573	-0.186992	2.41855	-0.159159	-0.101927	2.43568	-0.10595	-0.362181	2.50161	-0.0867416	-0.602884	2.57555	-0.0913045	-0.632307
	1953	0	-0.119962	-0.0485915	2.43792	-0.122556	-0.00395754	2.46244	-0.142011	0.230108	2.45073	-0.184308	0.360996	2.40361	-0.256885	0.134534	2.48133	-0.260284	-0.0148269	2.49567	-0.260272	-0.160726	2.50066	-0.271388	-0.201004	2.49677	-0.0349129	0.1532	2.47411	0.0253029	-0.0204293	2.43688	0.0638659	-0.16432	2.41967	0.0724067	-0.184109	2.41919	-0.16629	-0.103594	2.43836	-0.108053	-0.362023	2.50248	-0.0866563	-0.603431	2.57567	-0.0909083	-0.63277
	1955	0	-0.125084	-0.0495984	2.44007	-0.12745	-0.0049521	2.46472	-0.148931	0.229484	2.45353	-0.193434	0.361641	2.40962	-0.261981	0.132298	2.48401	-0.268004	-0.0162695	2.49997	-0.269998	-0.162669	2.50285	-0.27661	-0.205079	2.49859	-0.0426825	0.153244	2.4758	0.0198873	-0.0188249	2.43892	0.0581355	-0.162073	2.4199	0.0671145	-0.181836	2.42008	-0.170991	-0.104773	2.44047	-0.110839	-0.361816	2.5037	-0.0866197	-0.603852	2.57577	-0.0907206	-0.633094
	1956	0	-0.129175	-0.0502425	2.44206	-0.131291	-0.00557655	2.46677	-0.154586	0.229297	2.45643	-0.201752	0.362961	2.41744	-0.267661	0.13119	2.48807	-0.274001	-0.0173096	2.50385	-0.277436	-0.164026	2.50471	-0.281213	-0.208052	2.50092	-0.0485256	0.153322	2.47679	0.0126599	-0.0199205	2.44133	0.0548756	-0.161497	2.4198	0.0618394	-0.179709	2.42047	-0.174708	-0.10567	2.44248	-0.113242	-0.361606	2.50475	-0.0866241	-0.604177	2.57584	-0.0906848	-0.63336
	1957	0	-0.132525	-0.0506429	2.44382	-0.134374	-0.00597407	2.46863	-0.159668	0.229387	2.45977	-0.20776	0.364047	2.42341	-0.273851	0.13048	2.4937	-0.279657	-0.0176561	2.50803	-0.282948	-0.164589	2.50611	-0.283988	-0.209623	2.50216	-0.0532043	0.153256	2.47717	0.007329	-0.0212646	2.44379	0.052253	-0.161348	2.41976	0.0580027	-0.178172	2.42098	-0.177786	-0.106324	2.44436	-0.115281	-0.361335	2.50564	-0.0866244	-0.604404	2.57584	-0.0908173	-0.633553
	1959	0	-0.135767	-0.0508898	2.44587	-0.137301	-0.0062311	2.47085	-0.164722	0.229499	2.46375	-0.212439	0.365037	2.42898	-0.280758	0.130159	2.50121	-0.285586	-0.0206288	2.51211	-0.287543	-0.167298	2.50837	-0.289047	-0.213304	2.50559	-0.0583394	0.152975	2.47734	0.0031122	-0.023318	2.44641	0.0496745	-0.161994	2.41944	0.0544968	-0.176864	2.42136	-0.180749	-0.10674	2.44675	-0.119774	-0.360319	2.50774	-0.0866481	-0.604588	2.57584	-0.091231	-0.633709
Adult_departing_Kid	1960	0	-0.138626	-0.0510319	2.44797	-0.139923	-0.00634768	2.47329	-0.169389	0.230101	2.46792	-0.215916	0.366181	2.43438	-0.285776	0.129992	2.50706	-0.290037	-0.0225527	2.5151	-0.291133	-0.169283	2.51102	-0.293938	-0.212139	2.50914	-0.0631116	0.152387	2.4774	-0.00236719	-0.0239995	2.44962	0.0469516	-0.161691	2.41986	0.0514026	-0.175584	2.4221	-0.183349	-0.106916	2.4493	-0.123834	-0.358761	2.50955	-0.0866905	-0.604743	2.57583	-0.0917991	-0.633834
	1964	0	-0.144028	-0.0514732	2.45257	-0.145078	-0.00678654	2.47895	-0.177854	0.229922	2.47454	-0.225693	0.364007	2.44551	-0.294274	0.127283	2.51669	-0.295578	-0.0236681	2.51906	-0.294316	-0.170387	2.51671	-0.29799	-0.210939	2.51219	-0.0686529	0.151339	2.47817	-0.0063353	-0.0240191	2.45483	0.0419118	-0.161505	2.42211	0.0480602	-0.174243	2.42306	-0.188608	-0.10752	2.45561	-0.126593	-0.358033	2.51112	-0.086731	-0.605394	2.57587	-0.0925705	-0.634509
	1965	0	-0.147779	-0.0517489	2.45583	-0.148631	-0.00705422	2.48295	-0.183304	0.229734	2.47854	-0.231047	0.362368	2.45089	-0.299363	0.125539	2.5223	-0.300034	-0.0269144	2.52281	-0.296302	-0.173814	2.52226	-0.302548	-0.21087	2.52168	-0.0724376	0.150507	2.47871	-0.00885356	-0.0232721	2.45876	0.0379726	-0.160743	2.42412	0.0450431	-0.17247	2.42434	-0.192184	-0.107963	2.46006	-0.128568	-0.357707	2.51234	-0.0867822	-0.605938	2.57591	-0.0932972	-0.63508
	1966	0	-0.150431	-0.0520782	2.45815	-0.151086	-0.0073889	2.48578	-0.186657	0.229428	2.48106	-0.234528	0.358938	2.45442	-0.302221	0.124501	2.52553	-0.302786	-0.0286071	2.5251	-0.297428	-0.17565	2.52592	-0.304935	-0.21078	2.52587	-0.0750849	0.149816	2.47905	-0.010369	-0.0231967	2.46133	0.0355866	-0.160653	2.42526	0.0428549	-0.171312	2.42512	-0.194585	-0.108311	2.46308	-0.130685	-0.358044	2.51385	-0.0869054	-0.606296	2.57598	-0.0943549	-0.635687
	1967	0	-0.152292	-0.0523658	2.45975	-0.152811	-0.00768085	2.48776	-0.188922	0.229198	2.48272	-0.236541	0.356201	2.45659	-0.303994	0.123867	2.52757	-0.304602	-0.0296981	2.5266	-0.298065	-0.176858	2.52848	-0.306411	-0.21068	2.52828	-0.0769034	0.149332	2.47929	-0.0112438	-0.0227384	2.46328	0.0336812	-0.160312	2.42626	0.0413637	-0.170564	2.42562	-0.196203	-0.108575	2.46515	-0.132212	-0.358703	2.51523	-0.0870729	-0.606579	2.57599	-0.0951846	-0.63599
	1968	0	-0.153584	-0.0525675	2.46087	-0.154011	-0.00788171	2.48913	-0.190462	0.229074	2.48382	-0.237586	0.354923	2.4579	-0.304994	0.123632	2.52889	-0.305851	-0.0304102	2.52762	-0.298438	-0.17765	2.53031	-0.306966	-0.212046	2.53035	-0.0782116	0.14897	2.47945	-0.0116992	-0.0225133	2.46471	0.0325109	-0.160184	2.42688	0.0424542	-0.180994	2.42403	-0.197313	-0.108733	2.46658	-0.133293	-0.35921	2.51621	-0.0872721	-0.606794	2.57599	-0.0959379	-0.63618
	1969	0	-0.154464	-0.0527133	2.46163	-0.154825	-0.00802285	2.49008	-0.191551	0.229004	2.48461	-0.237745	0.353891	2.45839	-0.305126	0.123693	2.52938	-0.306737	-0.0308838	2.52835	-0.29866	-0.178107	2.5316	-0.307186	-0.213054	2.53178	-0.0791545	0.148685	2.47955	-0.0118557	-0.0224351	2.4658	0.0316921	-0.160143	2.42731	0.0416046	-0.181228	2.42428	-0.198064	-0.108846	2.46754	-0.134064	-0.359658	2.51697	-0.0874783	-0.606965	2.576	-0.0965842	-0.636304
	1970	0	-0.155091	-0.0528141	2.46217	-0.155392	-0.00812335	2.49075	-0.192133	0.228954	2.48506	-0.237255	0.353317	2.45808	-0.304633	0.12404	2.52921	-0.307216	-0.0311677	2.52884	-0.298739	-0.178351	2.53255	-0.307184	-0.213856	2.53264	-0.0798529	0.148457	2.47955	-0.0116845	-0.0224917	2.46645	0.0312074	-0.160186	2.4275	0.043172	-0.189255	2.42265	-0.198587	-0.108931	2.46824	-0.134805	-0.37773	2.52432	-0.0887189	-0.61297	2.578	-0.0998626	-0.647479
	1971	0	-0.15554	-0.0528971	2.46256	-0.155781	-0.00820521	2.49125	-0.192183	0.228922	2.48519	-0.237207	0.353404	2.45705	-0.30381	0.12452	2.52868	-0.307209	-0.0311384	2.52901	-0.298689	-0.178346	2.53315	-0.306465	-0.210958	2.53273	-0.0803455	0.148269	2.47949	-0.0108575	-0.0229669	2.46666	0.0310622	-0.160653	2.42746	0.0446797	-0.196151	2.42116	-0.198927	-0.108994	2.46874	-0.136203	-0.378582	2.52514	-0.0899359	-0.613357	2.57813	-0.103063	-0.646602
	1972	0	-0.155814	-0.0529785	2.46283	-0.155983	-0.00828454	2.49159	-0.191758	0.228841	2.485	-0.236961	0.353752	2.45556	-0.302706	0.125077	2.52783	-0.306732	-0.0307716	2.52894	-0.298453	-0.178039	2.53337	-0.305969	-0.211171	2.53279	-0.0806557	0.148125	2.47938	-0.00969837	-0.0235832	2.46651	0.0311233	-0.161308	2.42718	0.043905	-0.192697	2.42184	-0.199049	-0.10906	2.46906	-0.137005	-0.379104	2.52557	-0.0910252	-0.613394	2.57809	-0.105469	-0.64515
Adult_departing_Kid	1973	0	-0.155834	-0.0530722	2.46291	-0.155937	-0.0083665	2.49173	-0.190784	0.22879	2.48442	-0.233835	0.354498	2.45186	-0.301202	0.12578	2.52647	-0.305978	-0.0302434	2.5287	-0.298117	-0.17758	2.53336	-0.305181	-0.211563	2.53247	-0.0804005	0.148029	2.47913	-0.00831177	-0.0242996	2.46604	0.0313823	-0.162115	2.42671	0.0433041	-0.189271	2.42244	-0.198864	-0.109157	2.46909	-0.137526	-0.378666	2.52548	-0.0925838	-0.612654	2.57776	-0.107096	-0.643602
	1980	0	-0.153259	-0.053277	2.46113	-0.15329	-0.00845974	2.48957	-0.184362	0.228669	2.4793	-0.221648	0.357869	2.44246	-0.292583	0.128751	2.51778	-0.301346	-0.0274059	2.52676	-0.294558	-0.174687	2.53004	-0.301217	-0.211199	2.52938	-0.0773884	0.14812	2.47698	-0.00499145	-0.0243192	2.46271	0.0323127	-0.162683	2.42626	0.043515	-0.186453	2.4223	-0.195847	-0.109219	2.4669	-0.136252	-0.374077	2.52254	-0.0932927	-0.612019	2.57775	-0.107527	-0.641164
	1981	0	-0.150921	-0.0534615	2.45945	-0.150859	-0.0085364	2.48744	-0.179402	0.228481	2.47517	-0.214329	0.360159	2.43667	-0.286983	0.130527	2.51216	-0.297468	-0.0251143	2.52496	-0.291713	-0.172418	2.52758	-0.297121	-0.210862	2.52637	-0.0744076	0.148316	2.47482	-0.00200167	-0.0236934	2.45958	0.0330434	-0.162928	2.42584	0.0438262	-0.184301	2.42187	-0.19328	-0.109271	2.465	-0.135118	-0.370081	2.51993	-0.0938745	-0.611277	2.57773	-0.107672	-0.638929
	1985	0	-0.147097	-0.053608	2.45682	-0.147226	-0.00854343	2.48415	-0.173937	0.228611	2.47112	-0.205556	0.363908	2.4311	-0.280192	0.132964	2.50427	-0.293031	-0.0227047	2.52234	-0.287224	-0.169526	2.52755	-0.290466	-0.199691	2.52001	-0.0699602	0.148969	2.47197	0.00182144	-0.0222116	2.45653	0.0344873	-0.162792	2.4262	0.0442759	-0.182799	2.42142	-0.189138	-0.109115	2.46139	-0.132517	-0.367494	2.51785	-0.0940595	-0.610802	2.57763	-0.10653	-0.637217
	1986	0	-0.143776	-0.053715	2.45457	-0.144076	-0.00854369	2.48139	-0.170057	0.228719	2.46834	-0.200284	0.365653	2.42766	-0.27624	0.134355	2.49979	-0.289768	-0.0211032	2.52024	-0.283812	-0.167569	2.52738	-0.286279	-0.203785	2.51986	-0.0660174	0.149394	2.46952	0.0046242	-0.0209768	2.45438	0.0357167	-0.162554	2.42633	0.0447287	-0.181656	2.42104	-0.185776	-0.109011	2.45839	-0.130558	-0.365687	2.51634	-0.0941769	-0.610415	2.5775	-0.105599	-0.636042
	1988	0	-0.141119	-0.0537058	2.45269	-0.141547	-0.00846672	2.47911	-0.167126	0.22882	2.46627	-0.19682	0.366727	2.42536	-0.273764	0.135213	2.49702	-0.287119	-0.0201228	2.51846	-0.27939	-0.166102	2.52681	-0.282829	-0.207887	2.51875	-0.0626608	0.149748	2.46763	0.00666099	-0.0204388	2.45276	0.0374542	-0.162534	2.42649	0.0493613	-0.187882	2.42138	-0.183276	-0.108873	2.45604	-0.128731	-0.363953	2.51491	-0.0941076	-0.60983	2.57726	-0.1047	-0.635128
	1989	0	-0.139102	-0.0535603	2.45116	-0.139645	-0.00831553	2.47731	-0.165098	0.228893	2.46483	-0.194207	0.367481	2.42367	-0.272129	0.13578	2.49521	-0.285242	-0.0194669	2.5172	-0.274906	-0.165167	2.52466	-0.281217	-0.205428	2.51706	-0.0596835	0.150066	2.46618	0.00807155	-0.0199591	2.45163	0.0388116	-0.162382	2.42652	0.052428	-0.191933	2.42137	-0.181498	-0.108638	2.45419	-0.127459	-0.361629	2.51342	-0.0940271	-0.608998	2.5769	-0.103685	-0.633697
	1991	0	-0.137601	-0.053435	2.45	-0.138195	-0.00819292	2.47594	-0.16367	0.228923	2.46382	-0.192174	0.367975	2.4224	-0.270968	0.136163	2.49401	-0.283855	-0.0190362	2.51624	-0.27274	-0.164651	2.52354	-0.280091	-0.201899	2.51585	-0.0575222	0.150348	2.46515	0.00922682	-0.0195687	2.45072	0.0398517	-0.162263	2.42648	0.0546026	-0.194895	2.42125	-0.180195	-0.108442	2.45277	-0.126725	-0.359093	2.51194	-0.0940984	-0.608511	2.5767	-0.103339	-0.633045
	1992	0	-0.136511	-0.0533368	2.44914	-0.137156	-0.00810254	2.47496	-0.162667	0.228942	2.46311	-0.190863	0.368321	2.42156	-0.270112	0.136437	2.49313	-0.282864	-0.0187549	2.51555	-0.271204	-0.164321	2.52278	-0.279528	-0.198787	2.5147	-0.0559775	0.150545	2.46442	0.0100542	-0.0192762	2.45009	0.0407548	-0.162126	2.42642	0.0561028	-0.196981	2.42115	-0.179266	-0.108294	2.45172	-0.126183	-0.357553	2.51101	-0.0941284	-0.60821	2.57656	-0.103061	-0.632642
	1993	0	-0.135699	-0.0532558	2.44848	-0.136388	-0.00803054	2.47422	-0.161943	0.228959	2.46259	-0.189876	0.368556	2.42094	-0.269514	0.136607	2.49259	-0.282135	-0.0185473	2.51505	-0.270123	-0.164082	2.52224	-0.279285	-0.196368	2.51384	-0.0548351	0.150681	2.46391	0.0106798	-0.0190403	2.44963	0.0414671	-0.161989	2.42635	0.0571455	-0.19843	2.42108	-0.178591	-0.108183	2.4509	-0.125794	-0.356424	2.51033	-0.0941171	-0.607909	2.57641	-0.102807	-0.632364
Adult_departing_Kid	1994	0	-0.135099	-0.0531893	2.44799	-0.135826	-0.00797482	2.47367	-0.16141	0.228971	2.46222	-0.188989	0.368532	2.42051	-0.269141	0.136679	2.49232	-0.281592	-0.0184127	2.51467	-0.269351	-0.163929	2.52184	-0.279225	-0.194524	2.51321	-0.0538764	0.15079	2.46358	0.0111683	-0.0188336	2.4493	0.0419608	-0.161868	2.42628	0.0578308	-0.199423	2.42103	-0.178104	-0.108099	2.45029	-0.125518	-0.355729	2.50989	-0.0940694	-0.607601	2.57625	-0.102568	-0.632149
	1996	0	-0.134642	-0.0531374	2.44762	-0.135404	-0.00793377	2.47328	-0.161011	0.228982	2.46194	-0.188406	0.368492	2.42026	-0.26893	0.136726	2.49221	-0.281193	-0.0183194	2.51438	-0.268822	-0.163813	2.52161	-0.279147	-0.193436	2.51292	-0.0531771	0.150886	2.46335	0.0116225	-0.0191489	2.44906	0.0424765	-0.162306	2.42601	0.0564637	-0.192899	2.42145	-0.177737	-0.108037	2.44984	-0.125348	-0.355283	2.5096	-0.0940556	-0.607302	2.57612	-0.102389	-0.631933
	1997	0	-0.134294	-0.0531108	2.44735	-0.135084	-0.00791362	2.47299	-0.160714	0.228986	2.46175	-0.188464	0.367955	2.42043	-0.268878	0.136631	2.49229	-0.280899	-0.0182605	2.51416	-0.270104	-0.164035	2.52116	-0.279321	-0.192332	2.51284	-0.052679	0.150956	2.46318	0.0119697	-0.0196482	2.44889	0.042941	-0.162886	2.42567	0.0552747	-0.187899	2.42176	-0.177462	-0.107999	2.44949	-0.125254	-0.35499	2.50941	-0.094023	-0.606865	2.57596	-0.102245	-0.631756
	1999	0	-0.134049	-0.0531002	2.44716	-0.134857	-0.00790498	2.47278	-0.160504	0.228978	2.46162	-0.188705	0.367241	2.42058	-0.268863	0.136601	2.49235	-0.280688	-0.0182144	2.514	-0.271285	-0.164246	2.52075	-0.279379	-0.195544	2.51457	-0.0523211	0.151	2.46305	0.0122041	-0.0207171	2.44877	0.0435318	-0.163923	2.42536	0.0543029	-0.184155	2.42214	-0.177269	-0.107976	2.44924	-0.125319	-0.354901	2.5093	-0.0940403	-0.606564	2.57587	-0.102154	-0.631604
	1999	0	-0.133869	-0.0530928	2.44702	-0.13469	-0.00789956	2.47263	-0.160366	0.228964	2.46155	-0.189109	0.366495	2.42078	-0.268914	0.136547	2.49248	-0.280539	-0.0181854	2.5139	-0.27241	-0.164446	2.52038	-0.279663	-0.193629	2.5156	-0.0520533	0.151033	2.46297	0.0123233	-0.0219107	2.44869	0.0440723	-0.165019	2.42504	0.0535688	-0.181517	2.42245	-0.177132	-0.10796	2.44906	-0.125532	-0.354924	2.50926	-0.094099	-0.606246	2.5758	-0.102113	-0.631442
	1999	0	-0.133737	-0.0530882	2.44691	-0.134567	-0.00789805	2.47252	-0.160286	0.228943	2.46151	-0.189601	0.365773	2.42099	-0.269011	0.136475	2.49266	-0.280441	-0.0181719	2.51384	-0.273415	-0.16462	2.52005	-0.280005	-0.192109	2.51653	-0.0518527	0.151059	2.46291	0.0123546	-0.0231131	2.44864	0.0445455	-0.166084	2.42476	0.0530216	-0.179662	2.42269	-0.177041	-0.107951	2.44892	-0.125864	-0.355022	2.50927	-0.0941949	-0.605914	2.57574	-0.102126	-0.63126
	1999	0	-0.13364	-0.0530871	2.44683	-0.134479	-0.00790065	2.47243	-0.160254	0.228916	2.4615	-0.190128	0.365108	2.42121	-0.269137	0.136391	2.49287	-0.280387	-0.01817	2.51381	-0.274279	-0.164766	2.51976	-0.280349	-0.190923	2.51731	-0.051703	0.151078	2.46288	0.0123245	-0.024251	2.44861	0.0449475	-0.167068	2.4245	0.052615	-0.178351	2.42288	-0.176988	-0.107948	2.44882	-0.126278	-0.355166	2.50931	-0.0943222	-0.605576	2.5757	-0.102191	-0.631059
	2000	0	-0.13357	-0.0530916	2.44678	-0.134417	-0.00790845	2.47238	-0.160254	0.228889	2.46152	-0.190482	0.364546	2.42129	-0.269281	0.136264	2.49307	-0.280367	-0.01818	2.51381	-0.275875	-0.164957	2.51943	-0.280649	-0.190025	2.51786	-0.0515983	0.151094	2.46288	0.0122538	-0.0252626	2.44857	0.0452398	-0.167943	2.4242	0.0523122	-0.177419	2.42301	-0.176959	-0.107952	2.44875	-0.126749	-0.355349	2.50941	-0.0944717	-0.605245	2.5757	-0.102296	-0.63085
	2001	0	-0.13355	-0.0531327	2.44675	-0.134394	-0.0079394	2.47234	-0.16029	0.228861	2.46155	-0.191166	0.364147	2.42163	-0.269427	0.136139	2.49328	-0.280368	-0.0181866	2.51384	-0.276943	-0.165053	2.51935	-0.280908	-0.189299	2.51828	-0.0515995	0.1511	2.46288	0.0122113	-0.025651	2.44853	0.0453483	-0.168276	2.42399	0.0520383	-0.176686	2.42308	-0.176971	-0.107974	2.44871	-0.127199	-0.355537	2.50952	-0.0946215	-0.604932	2.5757	-0.102432	-0.630643
	2002	0	-0.133555	-0.0531885	2.44673	-0.134392	-0.00797819	2.47232	-0.160348	0.228837	2.46158	-0.191819	0.363818	2.422	-0.269555	0.136062	2.49345	-0.280393	-0.0181918	2.51388	-0.27743	-0.165101	2.51933	-0.281133	-0.188709	2.51859	-0.0518152	0.151036	2.4629	0.0120345	-0.0256998	2.44856	0.0453097	-0.168233	2.42373	0.0517896	-0.176122	2.42305	-0.177001	-0.107997	2.44869	-0.127553	-0.355471	2.50957	-0.0949868	-0.603889	2.57568	-0.102937	-0.62935
Adult_standing_and_kid_standing	2003	0	-0.133583	-0.0532661	2.44674	-0.134406	-0.0080272	2.47232	-0.160439	0.228818	2.46163	-0.192525	0.363588	2.42234	-0.269709	0.135957	2.49365	-0.280444	-0.018193	2.51395	-0.278315	-0.165137	2.51922	-0.281375	-0.188263	2.51877	-0.052218	0.150923	2.46292	0.0118057	-0.025496	2.44863	0.0451362	-0.167914	2.42341	0.0515789	-0.175696	2.42298	-0.177045	-0.108031	2.4487	-0.12806	-0.355308	2.50966	-0.0953512	-0.602848	2.57567	-0.103445	-0.628111
	2244	2	-0.711964	0.201618	1.95932	-0.721981	0.282975	1.96713	-0.769989	0.692488	2.01885	-0.764633	0.845384	1.98541	-0.773292	0.526305	1.86438	-0.709533	0.349453	1.74433	-0.616833	0.142352	1.74681	-0.590925	0.0517319	1.75864	-0.735871	0.565691	1.9842	-0.87051	0.444265	2.11927	-0.730717	0.262197	2.00311	-0.715649	0.199149	2.01121	-0.718466	0.170906	1.91506	-0.37911	0.0917746	2.04403	-0.162334	-0.130778	2.12089	-0.109	-0.194891
	2245	2	-0.67969	0.236917	2.00358	-0.691165	0.321122	2.01308	-0.74867	0.747239	2.07485	-0.737326	0.934642	2.0796	-0.730071	0.590701	1.89638	-0.676539	0.343381	1.79592	-0.569603	0.160607	1.81345	-0.542552	0.0695676	1.8252	-0.709117	0.656491	2.07725	-0.826982	0.488134	2.2386	-0.646881	0.302049	2.09962	-0.625719	0.236668	2.10188	-0.678551	0.201005	1.95848	-0.310536	0.157166	2.1151	-0.0731715	-0.0878971	2.19181	0.00759418	-0.144487
	2246	2	-0.70327	0.259897	2.02318	-0.715011	0.342216	2.03233	-0.764055	0.753818	2.09571	-0.746465	0.956625	2.11554	-0.730547	0.594004	1.90249	-0.675574	0.331312	1.81502	-0.559858	0.172809	1.84387	-0.537761	0.0836941	1.84688	-0.71889	0.680253	2.11529	-0.838332	0.482026	2.28936	-0.707611	0.429855	2.43469	-0.651895	0.424879	2.4923	-0.699847	0.229117	1.99147	-0.289004	0.18231	2.14452	-0.0635968	-0.0334419	2.2025	0.0191685	-0.0686349
	2247	2	-0.698974	0.26176	2.04563	-0.712392	0.344229	2.05262	-0.767035	0.755339	2.1053	-0.753378	0.958381	2.12674	-0.730072	0.594726	1.909	-0.675657	0.327374	1.82405	-0.558213	0.176876	1.85693	-0.531659	0.0898814	1.85555	-0.72462	0.681939	2.12649	-0.702552	0.556596	2.34951	-0.648063	0.468302	2.52567	-0.603976	0.453301	2.60091	-0.694265	0.230993	2.01454	-0.299982	0.171895	2.1559	-0.0757462	-0.0415724	2.21295	0.00623701	-0.0742752
	2248	2	-0.702174	0.264384	2.05151	-0.715405	0.347041	2.05936	-0.769283	0.758652	2.11924	-0.760132	0.959883	2.1389	-0.728986	0.596415	1.91574	-0.674111	0.326389	1.83266	-0.55753	0.17948	1.86056	-0.526354	0.0944931	1.85805	-0.729644	0.684763	2.14215	-0.666915	0.56279	2.35183	-0.647148	0.455802	2.51933	-0.592845	0.438645	2.5889	-0.696975	0.230598	2.01774	-0.303729	0.170199	2.16148	-0.0791388	-0.0409968	2.21656	0.00255125	-0.0725391
	2251	2	-0.701644	0.283145	2.07261	-0.715776	0.363823	2.0813	-0.772775	0.766975	2.14387	-0.764681	0.970872	2.16499	-0.718664	0.60425	1.93784	-0.65901	0.323849	1.85025	-0.535275	0.179456	1.87067	-0.49352	0.0994732	1.87198	-0.733796	0.693853	2.16631	-0.813581	0.498254	2.31423	-0.699978	0.411305	2.50091	-0.650396	0.383937	2.53606	-0.695241	0.237846	2.0297	-0.305736	0.253953	2.19472	-0.103942	0.116553	2.2991	-0.0138711	0.083612
	2252	2	-0.699068	0.312477	2.091	-0.7142	0.386244	2.0999	-0.776907	0.767159	2.15443	-0.77307	0.958541	2.16229	-0.722918	0.593422	1.94532	-0.640394	0.328354	1.84814	-0.516849	0.176072	1.85589	-0.482575	0.0953737	1.86365	-0.714082	0.730084	2.22836	-0.775684	0.498974	2.25852	-0.719873	0.391021	2.45358	-0.651087	0.420527	2.51151	-0.69454	0.254291	2.0451	-0.327606	0.272041	2.18849	-0.134264	0.155995	2.31838	-0.0406556	0.121342
	2253	2	-0.702745	0.277535	2.03273	-0.715579	0.348212	2.05	-0.773364	0.707094	2.1401	-0.781552	0.908616	2.15297	-0.725121	0.587888	1.952	-0.624754	0.334638	1.84664	-0.510504	0.173771	1.84894	-0.477926	0.0942939	1.86167	-0.699499	0.712341	2.24901	-0.795848	0.436614	2.19672	-0.73196	0.379959	2.48179	-0.666655	0.406604	2.49848	-0.705682	0.244899	2.00303	-0.35356	0.279413	2.17467	-0.179446	0.166384	2.31438	-0.0870631	0.129493
	2254	2	-0.703727	0.265532	2.00963	-0.715584	0.332271	2.02806	-0.768704	0.673297	2.13227	-0.784381	0.87827	2.14807	-0.737156	0.583071	1.97881	-0.609393	0.354208	1.85371	-0.491612	0.194117	1.82671	-0.468879	0.102508	1.85198	-0.690081	0.699721	2.25927	-0.80206	0.40955	2.16884	-0.741299	0.360799	2.45164	-0.675372	0.39155	2.4554	-0.711349	0.240962	1.98215	-0.366331	0.284823	2.16763	-0.200117	0.171899	2.312	-0.108393	0.1338
Adult_kicking_kid	2255	2	-0.703732	0.256824	1.99663	-0.71513	0.3236	2.01731	-0.767244	0.661738	2.13113	-0.786451	0.86925	2.14846	-0.731241	0.583719	1.98939	-0.596561	0.362713	1.85798	-0.476631	0.201641	1.82287	-0.459059	0.107425	1.84845	-0.683747	0.691686	2.26542	-0.804946	0.396779	2.15531	-0.744341	0.350974	2.43789	-0.678427	0.384457	2.43791	-0.710147	0.23174	1.98806	-0.372286	0.288851	2.16447	-0.208998	0.172628	2.30941	-0.117774	0.132903
	2256	2	-0.70195	0.249742	1.99085	-0.713544	0.317568	2.01243	-0.762708	0.657307	2.13419	-0.787507	0.865403	2.15067	-0.72162	0.587245	1.9969	-0.584999	0.369756	1.86323	-0.468531	0.20533	1.82149	-0.452364	0.110592	1.84649	-0.678619	0.686274	2.26985	-0.801462	0.390275	2.15427	-0.74172	0.347004	2.43137	-0.676476	0.38104	2.42995	-0.705266	0.220343	2.00091	-0.373075	0.246588	2.16729	-0.202861	0.110682	2.3109	-0.112879	0.0705301
	2257	2	-0.695411	0.2414	1.99341	-0.707538	0.311455	2.01478	-0.755559	0.660037	2.14122	-0.785301	0.872432	2.1592	-0.710786	0.592269	2.00252	-0.574804	0.375632	1.8691	-0.459263	0.20812	1.82721	-0.445115	0.113622	1.84721	-0.674269	0.682021	2.27266	-0.79117	0.39049	2.16543	-0.730411	0.34776	2.43195	-0.665588	0.380197	2.4327	-0.697572	0.211096	2.01537	-0.369014	0.222837	2.17075	-0.193322	0.0781549	2.3132	-0.10412	0.0370848
	2258	2	-0.686082	0.236566	2.00272	-0.697844	0.30829	2.0242	-0.744619	0.665003	2.15179	-0.779774	0.883197	2.17084	-0.695459	0.596048	2.00616	-0.565209	0.378261	1.87384	-0.446222	0.208859	1.84666	-0.434637	0.116516	1.85427	-0.669009	0.677676	2.27478	-0.77565	0.393376	2.18363	-0.711828	0.350214	2.43988	-0.647003	0.379787	2.44527	-0.688697	0.207512	2.02819	-0.363735	0.216287	2.17143	-0.183903	0.0691583	2.31277	-0.0954732	0.0270648
	2260	2	-0.664819	0.251951	2.02495	-0.676241	0.324309	2.04675	-0.724175	0.686692	2.17384	-0.766509	0.897503	2.19058	-0.68147	0.598507	2.01	-0.552602	0.379366	1.88135	-0.431012	0.209085	1.88501	-0.418162	0.119876	1.87936	-0.660473	0.677837	2.27904	-0.753431	0.409349	2.21043	-0.686518	0.362386	2.45732	-0.622733	0.388556	2.46735	-0.669976	0.221307	2.04578	-0.346855	0.219412	2.17239	-0.162196	0.0729247	2.31154	-0.0756662	0.0285646
	2261	2	-0.65385	0.260624	2.03922	-0.665413	0.331934	2.05959	-0.712279	0.688652	2.18235	-0.730432	0.911305	2.21432	-0.670859	0.600651	2.01414	-0.544617	0.379869	1.88746	-0.423039	0.210027	1.90703	-0.406969	0.182032	1.91725	-0.649959	0.674064	2.28206	-0.739091	0.411701	2.22366	-0.668786	0.36328	2.46735	-0.605371	0.387291	2.48024	-0.659312	0.23216	2.04638	-0.337327	0.221454	2.17358	-0.150606	0.0754654	2.31141	-0.0640649	0.0308126
	2267	2	-0.61702	0.326251	2.09653	-0.625691	0.381388	2.1082	-0.65832	0.663969	2.18786	-0.664292	0.902751	2.22645	-0.624693	0.601667	2.02932	-0.525211	0.371611	1.90781	-0.412501	0.202748	1.95292	-0.392138	0.199947	1.95824	-0.588595	0.644182	2.28418	-0.687257	0.393386	2.23813	-0.61396	0.346603	2.48103	-0.551761	0.368115	2.49659	-0.618742	0.26391	2.0269	-0.347609	0.00954889	2.18856	-0.259116	-0.403016	2.19108	-0.18372	-0.450751
	2268	2	-0.591852	0.368537	2.12877	-0.597703	0.415577	2.13619	-0.621062	0.654582	2.18929	-0.62546	0.902191	2.23013	-0.604553	0.602487	2.03828	-0.5157	0.368303	1.91769	-0.408489	0.199511	1.97007	-0.385595	0.208141	1.97626	-0.55887	0.635794	2.28525	-0.660601	0.388739	2.24444	-0.586519	0.342894	2.48715	-0.525069	0.363399	2.50376	-0.595166	0.283456	2.01445	-0.352313	-0.0834699	2.19163	-0.264009	-0.462222	2.17374	-0.189376	-0.509235
	2269	2	-0.578	0.372529	2.13819	-0.581537	0.420303	2.14627	-0.59333	0.636885	2.18573	-0.595643	0.888283	2.22951	-0.578349	0.60253	2.04112	-0.508889	0.365626	1.92405	-0.405881	0.196861	1.97987	-0.381598	0.213012	1.98713	-0.53337	0.62334	2.28391	-0.636119	0.377492	2.24556	-0.562561	0.332955	2.48902	-0.501479	0.35299	2.50609	-0.581977	0.290075	2.0121	-0.359639	-0.120252	2.18673	-0.255247	-0.48135	2.16925	-0.197193	-0.5784
	2270	2	-0.559583	0.396773	2.1396	-0.563162	0.440958	2.14535	-0.572485	0.667878	2.18773	-0.579743	0.895356	2.22807	-0.562721	0.602362	2.04218	-0.502522	0.362213	1.92856	-0.403833	0.192144	1.98506	-0.378902	0.215093	1.99426	-0.509752	0.641637	2.28618	-0.614351	0.393398	2.24785	-0.540949	0.349535	2.49259	-0.479793	0.369826	2.50959	-0.568984	0.298115	2.00971	-0.361386	-0.122972	2.18186	-0.252033	-0.483903	2.16403	-0.194274	-0.581534
Adult_kicking_kid	2271	2	-0.549359	0.40605	2.13639	-0.553242	0.450766	2.1436	-0.563301	0.685707	2.18874	-0.56968	0.904615	2.22514	-0.55089	0.602015	2.0423	-0.495202	0.358509	1.93177	-0.395492	0.168838	1.97999	-0.354508	0.155806	2.00092	-0.495844	0.655076	2.28771	-0.60108	0.40505	2.24883	-0.52793	0.361403	2.49451	-0.466705	0.382045	2.51131	-0.558969	0.303874	2.00807	-0.355375	-0.147756	2.17168	-0.24214	-0.508914	2.15362	-0.171692	-0.569309
	2367	2	0.0867082	0.352069	2.80522	0.0531158	0.409271	2.83566	-0.089638	0.716329	2.84487	-0.213706	0.848919	2.85867	-0.161949	0.685955	2.70833	-0.0956305	0.512478	2.90333	-0.0750991	0.333527	2.96884	-0.100907	0.277385	2.95147	0.11458	0.635775	2.75621	0.276845	0.47492	2.66038	0.17584	0.246372	2.54957	0.130192	0.178771	2.52769	0.067585	0.250207	2.89269	0.114439	-0.253814	2.94876	0.124214	-0.600794	2.90282	0.0794859	-0.662709
	2368	2	0.0848003	0.353172	2.81459	0.0498262	0.409173	2.84624	-0.100503	0.711207	2.8527	-0.224831	0.843928	2.8688	-0.172891	0.681142	2.71907	-0.107123	0.500636	2.89672	-0.0730475	0.323306	2.96474	-0.094405	0.266867	2.95672	0.108978	0.635904	2.76581	0.259562	0.483513	2.66699	0.130167	0.256802	2.55625	0.0847809	0.198684	2.53465	0.0705167	0.252252	2.89426	0.118212	-0.250581	2.9595	0.127953	-0.598459	2.90303	0.0906391	-0.661393
	2369	2	0.0838707	0.35339	2.8209	0.047661	0.408128	2.85323	-0.109312	0.705488	2.85522	-0.232732	0.838513	2.87224	-0.182135	0.676078	2.72545	-0.113833	0.494262	2.89531	-0.0690384	0.315221	2.96016	-0.0874493	0.257813	2.95905	0.102301	0.6352	2.77227	0.240917	0.49161	2.6698	0.0946239	0.268442	2.55365	0.0370657	0.217934	2.52574	0.0734159	0.250623	2.899	0.120563	-0.250671	2.9661	0.131583	-0.596881	2.90467	0.0976794	-0.661285
	2370	2	0.084299	0.352532	2.82392	0.0468076	0.406238	2.8564	-0.131287	0.703483	2.84803	-0.24657	0.839533	2.86626	-0.199971	0.672373	2.72513	-0.127211	0.490515	2.88965	-0.0673485	0.315409	2.95597	-0.0834734	0.254664	2.96014	0.0975656	0.633592	2.77416	0.22987	0.496294	2.67034	0.0777451	0.275614	2.55393	0.0069247	0.232251	2.52303	0.0785731	0.247373	2.89634	0.122317	-0.251135	2.97029	0.135462	-0.59571	2.90744	0.10113	-0.660875
	2371	2	0.0921683	0.314918	2.84372	0.0562335	0.364336	2.86993	-0.101179	0.624852	2.83856	-0.231868	0.792234	2.85865	-0.184357	0.598601	2.71745	-0.107923	0.418323	2.87877	-0.0293413	0.252692	2.95466	-0.037927	0.187027	2.95954	0.0945889	0.631491	2.77241	0.221885	0.497818	2.66836	0.0740462	0.297058	2.5587	-0.00392506	0.255948	2.52598	0.0888878	0.221233	2.89859	0.126275	-0.276825	2.97882	0.138852	-0.59692	2.91176	0.103339	-0.660946
	2372	2	0.0959028	0.29609	2.85353	0.0603893	0.342636	2.87519	-0.0877775	0.589164	2.8369	-0.220154	0.765238	2.85361	-0.175656	0.566089	2.71467	-0.0982841	0.38758	2.87532	-0.0129688	0.226981	2.95541	-0.0177264	0.158215	2.96027	0.0778388	0.63145	2.77631	0.213756	0.498647	2.66654	0.0730581	0.309436	2.56181	-0.00800154	0.269386	2.5282	0.0927527	0.211425	2.8993	0.127956	-0.286652	2.98206	0.141047	-0.597325	2.91461	0.104435	-0.660379
	2373	2	0.0974912	0.287781	2.85849	0.0624347	0.333331	2.87791	-0.0811234	0.573078	2.83657	-0.216139	0.754082	2.85201	-0.171746	0.550039	2.71408	-0.0938815	0.372205	2.87425	-0.00499	0.213985	2.95634	-0.0082984	0.144374	2.9613	0.0734125	0.62963	2.77604	0.203664	0.459082	2.65152	0.0497881	0.310802	2.56109	-0.0157656	0.275645	2.52856	0.0948419	0.206189	2.89969	0.129269	-0.292077	2.98356	0.143026	-0.597683	2.91858	0.106951	-0.660976
	2374	2	0.0983849	0.282682	2.86192	0.0634623	0.327356	2.87963	-0.0780905	0.563043	2.83659	-0.21445	0.747053	2.85126	-0.170105	0.539861	2.71402	-0.0708691	0.442536	2.91217	0.0453845	0.361497	3.10652	0.0401771	0.293035	3.10723	0.0461635	0.636164	2.78296	0.160246	0.427276	2.6401	0.0266787	0.300423	2.55344	-0.0208281	0.280627	2.5292	0.0962088	0.202913	2.89997	0.132213	-0.295866	2.98232	0.144173	-0.597933	2.92119	0.146319	-0.645328
	2375	2	0.0990313	0.278971	2.86449	0.064145	0.323345	2.88043	-0.0767978	0.558897	2.83756	-0.213814	0.742093	2.85068	-0.169118	0.532691	2.71402	-0.0592286	0.48681	2.93429	0.0676774	0.411594	3.16236	0.0625556	0.343297	3.162	0.0341868	0.638916	2.78628	0.138374	0.413025	2.63516	0.0154394	0.294804	2.54946	-0.0315304	0.276327	2.52695	0.0969088	0.201274	2.89917	0.135014	-0.297322	2.97974	0.144672	-0.598125	2.92295	0.167786	-0.636078
Adult_bending	2376	2	0.0994697	0.276201	2.86643	0.0644374	0.320679	2.88066	-0.0779236	0.559947	2.83893	-0.215184	0.739138	2.85018	-0.168481	0.528051	2.71401	-0.0546718	0.504069	2.9432	0.0776665	0.440165	3.19162	0.0721215	0.372292	3.1905	0.0283541	0.639435	2.78803	0.124238	0.403204	2.63141	0.00511876	0.284759	2.54291	-0.0339176	0.280044	2.52972	0.0972867	0.200073	2.89892	0.138464	-0.298292	2.9756	0.144995	-0.598292	2.92418	0.176098	-0.632732
	2384	2	0.0980764	0.253378	2.88387	0.0623304	0.307583	2.88523	-0.0999075	0.556244	2.84893	-0.246307	0.719404	2.85362	-0.175609	0.522579	2.71721	-0.0582087	0.510003	2.95091	0.0735427	0.445723	3.20566	0.0672496	0.378261	3.20406	-0.00477406	0.613372	2.80405	0.107458	0.393771	2.63041	-0.00429975	0.266197	2.53628	-0.0485281	0.242219	2.52067	0.096471	0.193819	2.90492	0.140762	-0.300076	2.97747	0.144354	-0.597127	2.92617	0.12988	-0.64284
	2385	2	0.0960884	0.243291	2.89222	0.0596446	0.299279	2.88853	-0.116343	0.552301	2.8551	-0.267392	0.706777	2.85676	-0.185197	0.517649	2.72077	-0.0681357	0.507832	2.95632	0.060186	0.437776	3.2094	0.0530043	0.370625	3.20727	-0.0208958	0.598027	2.81251	0.0996294	0.38878	2.6297	-0.00802984	0.256586	2.53323	-0.0544013	0.221105	2.51695	0.0947773	0.189539	2.90918	0.142387	-0.300266	2.97919	0.143225	-0.595514	2.9276	0.109015	-0.644473
	2386	2	0.0944987	0.236341	2.89769	0.0572745	0.29275	2.89123	-0.125282	0.550038	2.85861	-0.277573	0.700581	2.8587	-0.193033	0.514363	2.72379	-0.0780006	0.502523	2.95933	0.0449171	0.421878	3.2027	0.0372431	0.355264	3.20056	-0.0286399	0.59055	2.81673	0.0946299	0.385604	2.62973	-0.00516992	0.246956	2.53138	-0.053694	0.207809	2.51553	0.0928908	0.185547	2.91234	0.142921	-0.300684	2.98248	0.142058	-0.59404	2.92866	0.0944158	-0.645428
	2387	2	0.0932552	0.232071	2.90112	0.0554341	0.288536	2.89306	-0.130603	0.548488	2.86088	-0.283641	0.696715	2.85994	-0.199044	0.512117	2.7263	-0.0723467	0.390761	2.89687	0.026365	0.230458	2.96628	0.0183932	0.16422	2.96472	-0.0324847	0.585521	2.81858	0.0934004	0.383655	2.63104	-0.0019297	0.240327	2.53094	-0.052216	0.199238	2.51503	0.0907518	0.182332	2.91483	0.142164	-0.301602	2.98683	0.14086	-0.592631	2.9295	0.0873789	-0.645845
	2388	2	0.0920107	0.228767	2.90379	0.0533278	0.28513	2.89522	-0.158305	0.561404	2.88256	-0.292122	0.695753	2.86463	-0.223914	0.520162	2.74372	-0.0841663	0.383095	2.90023	-0.000438777	0.189193	2.91645	-0.00868786	0.123069	2.91472	-0.0345604	0.581753	2.81977	0.0950596	0.383466	2.63373	-0.000593883	0.236368	2.53387	-0.0523367	0.194707	2.51529	0.0885048	0.179087	2.91629	0.140565	-0.300358	2.99182	0.139737	-0.591397	2.93017	0.0828836	-0.646176
	2389	2	0.0910676	0.22478	2.90595	0.051714	0.280669	2.8971	-0.159807	0.55384	2.87994	-0.296348	0.69412	2.86646	-0.229563	0.517975	2.74588	-0.0812986	0.348757	2.881	-0.000588755	0.133784	2.85185	-0.00883579	0.0676969	2.85032	-0.0359629	0.578751	2.82048	0.0978942	0.384229	2.63661	0.00079231	0.234141	2.53722	-0.051377	0.191812	2.5163	0.0866254	0.174864	2.91769	0.139258	-0.299021	2.99564	0.138781	-0.590451	2.93069	0.0799055	-0.646329
	2390	2	0.0901525	0.221914	2.90762	0.0500969	0.277521	2.89903	-0.16761	0.55793	2.88618	-0.299784	0.693528	2.86841	-0.239391	0.521207	2.75262	-0.0851825	0.338318	2.87755	-0.00890218	0.147384	2.86498	-0.0169853	0.0810912	2.86345	-0.0360977	0.576708	2.82059	0.103624	0.386096	2.64112	0.00274461	0.234423	2.54167	-0.0489161	0.191989	2.51851	0.0846468	0.171025	2.91918	0.137758	-0.297285	2.99902	0.13776	-0.589916	2.93111	0.0794326	-0.631699
	2391	2	0.0895087	0.219595	2.90885	0.0489959	0.274918	2.90046	-0.164251	0.551239	2.88336	-0.301964	0.692731	2.86939	-0.242289	0.519186	2.75394	-0.0857543	0.329076	2.87343	-0.00320169	0.122506	2.8415	-0.0113011	0.0562524	2.84004	-0.0353317	0.575358	2.82032	0.10995	0.388207	2.64549	0.00469692	0.236564	2.54709	-0.0457356	0.194669	2.5214	0.0832193	0.167744	2.92041	0.136537	-0.295767	3.00161	0.136368	-0.589925	2.9315	0.123406	-0.627039
	2392	2	0.0890246	0.217789	2.90969	0.048226	0.272851	2.90143	-0.159747	0.544978	2.87904	-0.303461	0.691987	2.86996	-0.243236	0.516162	2.75353	-0.0858604	0.322703	2.87052	-0.000231261	0.120351	2.8416	-0.00825169	0.0540842	2.84023	-0.0342468	0.574481	2.81983	0.117694	0.390488	2.65175	0.00623226	0.241707	2.55615	-0.0423671	0.200686	2.527	0.0821913	0.165101	2.92114	0.135659	-0.294672	3.00384	0.134844	-0.590136	2.93176	0.115769	-0.623113
Adult_bending	2393	2	0.0887062	0.216263	2.91028	0.047738	0.271133	2.9021	-0.155876	0.540399	2.87488	-0.304301	0.691074	2.86998	-0.242833	0.512865	2.75188	-0.0853674	0.319232	2.86869	0.00529974	0.130788	2.85615	-0.00263374	0.0644359	2.85477	-0.0331056	0.573975	2.81922	0.12249	0.390665	2.65709	0.00840607	0.236754	2.59035	-0.0434253	0.197245	2.53666	0.0815097	0.162696	2.92178	0.134747	-0.293054	3.00655	0.133482	-0.59045	2.932	0.139844	-0.624252
	2403	2	0.0940831	0.198264	2.91437	0.0501709	0.259414	2.90279	-0.165934	0.553879	2.84172	-0.307152	0.685001	2.8464	-0.249249	0.518312	2.73121	-0.0936467	0.336151	2.85312	0.0203205	0.299157	2.70393	-0.00296253	0.337246	2.59611	-0.00817864	0.533805	2.79774	0.096766	0.35485	2.68522	-0.0728295	0.276584	2.66684	-0.131977	0.234395	2.60911	0.0838986	0.141661	2.92642	0.137803	-0.292868	3.01601	0.131254	-0.594033	2.93845	0.162514	-0.646929
	2404	2	0.0963149	0.189448	2.91633	0.051284	0.252606	2.90295	-0.17064	0.55905	2.82669	-0.308382	0.681782	2.83263	-0.253234	0.521207	2.71753	-0.0988048	0.346555	2.84367	0.0263568	0.362022	2.64326	-0.00234245	0.401199	2.5295	0.00557007	0.511541	2.78553	0.0745121	0.328726	2.70488	-0.126529	0.297353	2.71132	-0.193244	0.254354	2.65617	0.0845603	0.131292	2.92858	0.139777	-0.292233	3.0218	0.129421	-0.595826	2.94172	0.168858	-0.648614
	2405	2	0.0976628	0.184061	2.91745	0.0522651	0.247282	2.90278	-0.164089	0.53747	2.8121	-0.307313	0.675656	2.82	-0.250175	0.508722	2.70282	-0.0986383	0.345022	2.83718	0.0339931	0.382429	2.61216	0.00599037	0.41439	2.4945	0.0105268	0.502936	2.78067	0.0518063	0.302507	2.7223	-0.147189	0.305291	2.65633	-0.221034	0.264197	2.64216	0.0849465	0.125325	2.92984	0.141192	-0.292056	3.02542	0.127669	-0.59704	2.94297	0.166446	-0.663262
	2406	2	0.0984996	0.180669	2.91812	0.0529907	0.243567	2.90246	-0.160896	0.527416	2.80612	-0.305946	0.671184	2.81179	-0.247777	0.500238	2.69383	-0.0979347	0.343014	2.83251	0.0408184	0.377118	2.60193	0.0109123	0.409198	2.48638	0.0135797	0.497462	2.77759	0.0438111	0.292974	2.72918	-0.150575	0.3159	2.6308	-0.227574	0.272412	2.6092	0.0851921	0.121586	2.9306	0.142157	-0.291882	3.02777	0.126603	-0.597915	2.94389	0.163225	-0.655473
	2407	2	0.0988687	0.178531	2.91841	0.0529987	0.241472	2.9017	-0.169822	0.533472	2.79705	-0.306825	0.669988	2.80368	-0.252027	0.501204	2.68356	-0.0784332	0.342061	2.74581	0.113827	0.320127	2.54416	0.0955362	0.352196	2.41605	0.014121	0.494901	2.77566	0.0387823	0.286833	2.73383	-0.15833	0.324546	2.61989	-0.221694	0.277973	2.57949	0.0853058	0.119084	2.9311	0.142827	-0.291738	3.02935	0.125943	-0.598419	2.94452	0.1617	-0.648869
	2408	2	0.0986677	0.177448	2.91805	0.0524808	0.240353	2.90027	-0.175698	0.53819	2.79238	-0.307569	0.669233	2.79733	-0.255355	0.502503	2.67658	-0.0709617	0.341728	2.7116	0.155732	0.274433	2.5212	0.132813	0.318993	2.39083	0.0120772	0.49517	2.77487	0.035739	0.283535	2.73633	-0.151314	0.326749	2.60334	-0.213331	0.280377	2.55927	0.0852841	0.117405	2.93135	0.143323	-0.291612	3.03044	0.125598	-0.59877	2.9451	0.161815	-0.644891
	2409	2	0.097932	0.177284	2.91727	0.0516445	0.239951	2.89867	-0.179537	0.541597	2.79004	-0.30801	0.668728	2.79291	-0.257854	0.503713	2.67186	-0.0670165	0.341446	2.69391	0.172652	0.255528	2.51224	0.15204	0.292875	2.3872	0.00906738	0.496854	2.77476	0.0277819	0.287324	2.73281	-0.0968949	0.440156	2.63824	-0.118085	0.496932	2.63473	0.0849929	0.116571	2.93138	0.143743	-0.291593	3.03116	0.125398	-0.599026	2.94554	0.161799	-0.642247
	2410	2	0.0969005	0.177822	2.91623	0.0506863	0.240103	2.89703	-0.181946	0.544082	2.78885	-0.308244	0.668334	2.78962	-0.25965	0.504783	2.66859	-0.0646321	0.341313	2.68272	0.181632	0.243279	2.50946	0.160903	0.276938	2.38969	0.00609267	0.498733	2.77463	0.0222481	0.291375	2.72893	-0.0596291	0.51095	2.66493	-0.0840229	0.575748	2.65785	0.0845155	0.116468	2.93119	0.144126	-0.291473	3.03142	0.125074	-0.599168	2.94529	0.160552	-0.6398
	2411	2	0.0957122	0.178714	2.91506	0.0496688	0.240554	2.89539	-0.183334	0.545561	2.78798	-0.308447	0.668001	2.78679	-0.260857	0.505521	2.6662	-0.0627615	0.341012	2.67506	0.184512	0.234958	2.51195	0.163065	0.266841	2.39627	0.00345558	0.500627	2.77465	0.0228591	0.294568	2.72726	-0.073329	0.412242	2.59491	-0.134534	0.368465	2.54461	0.083878	0.116846	2.93084	0.144471	-0.29152	3.03125	0.124879	-0.599247	2.94498	0.159876	-0.638264
Adult_bending	2412	2	0.0945089	0.179758	2.91385	0.0486792	0.241186	2.89383	-0.184172	0.546732	2.78756	-0.308626	0.667787	2.78446	-0.261731	0.506181	2.66448	-0.0613775	0.34053	2.67132	0.182741	0.230686	2.51788	0.160749	0.261867	2.40476	0.00119583	0.50227	2.77462	0.0206905	0.297986	2.72429	-0.0524082	0.476544	2.63309	-0.0823267	0.530647	2.62508	0.0831386	0.117557	2.93039	0.144738	-0.291422	3.03053	0.12478	-0.599244	2.94455	0.159438	-0.637204
	2831	2	0.401636	0.314578	2.59076	0.398725	0.387032	2.57811	0.388288	0.751688	2.53232	0.348773	0.911945	2.50044	0.265456	0.606905	2.67734	0.268283	0.386885	2.79135	0.305289	0.196447	2.76299	0.297829	0.137608	2.76723	0.509917	0.609991	2.51145	0.580424	0.355071	2.44245	0.524976	0.109517	2.34224	0.503117	0.0330599	2.31912	0.350284	0.258963	2.6236	0.346846	-0.194636	2.76119	0.579606	-0.467559	2.73087	0.56306	-0.557799
	2832	2	0.448127	0.328614	2.54751	0.449297	0.402655	2.53791	0.457157	0.775968	2.5045	0.414499	0.931564	2.47483	0.378621	0.633016	2.67803	0.370206	0.415394	2.81647	0.365475	0.195436	2.84163	0.348157	0.112367	2.8513	0.574553	0.615633	2.48201	0.636753	0.359712	2.41329	0.584854	0.0779163	2.30431	0.561602	-3.06275e-05	2.29236	0.398447	0.277055	2.57733	0.405548	-0.197718	2.69783	0.666129	-0.464748	2.68008	0.677414	-0.557633
	2833	2	0.489363	0.3419	2.51702	0.490412	0.415465	2.51185	0.493358	0.782996	2.4972	0.441961	0.937424	2.46817	0.457788	0.652704	2.6786	0.448244	0.438516	2.83439	0.402547	0.195398	2.88639	0.386872	0.0956081	2.91036	0.622678	0.614342	2.46604	0.669729	0.360208	2.39697	0.614088	0.0877994	2.29782	0.602944	0.00174727	2.29129	0.441207	0.291867	2.54295	0.465731	-0.195631	2.6382	0.771169	-0.452512	2.61567	0.802542	-0.549723
	2834	2	0.507513	0.342176	2.50788	0.509517	0.415327	2.50372	0.516465	0.779244	2.49597	0.468648	0.933652	2.46533	0.479927	0.652037	2.67774	0.470856	0.441571	2.83642	0.426421	0.194477	2.90614	0.406008	0.093448	2.91058	0.634171	0.614451	2.46582	0.682599	0.35974	2.395	0.622482	0.0884691	2.31327	0.617752	-0.00259681	2.29749	0.459394	0.295484	2.53381	0.505469	-0.201346	2.57716	0.802843	-0.436782	2.58127	0.847721	-0.535235
	2835	2	0.523452	0.344589	2.50302	0.52527	0.416891	2.49937	0.531351	0.77664	2.49425	0.485924	0.932195	2.46364	0.494526	0.648845	2.67532	0.485337	0.439402	2.83356	0.444605	0.192801	2.9025	0.425472	0.0918007	2.90673	0.656615	0.61257	2.45872	0.701472	0.356629	2.38951	0.648931	0.0840621	2.31694	0.63814	-0.00478134	2.31024	0.474773	0.30047	2.52934	0.550173	-0.188608	2.52809	0.860308	-0.424416	2.54779	0.867805	-0.528113
	2837	2	0.562269	0.357105	2.49366	0.565826	0.428024	2.49147	0.578778	0.779954	2.49401	0.518924	0.934368	2.46713	0.542063	0.654179	2.67566	0.523823	0.446306	2.8388	0.445114	0.203694	2.66671	0.435642	0.132737	2.67609	0.698429	0.619683	2.45069	0.730754	0.358949	2.3823	0.670848	0.0876964	2.32407	0.661218	-0.00638723	2.32206	0.520003	0.315559	2.51628	0.562563	-0.187327	2.54158	0.832489	-0.464094	2.53285	0.789188	-0.521614
	2838	2	0.583269	0.361625	2.49351	0.585859	0.430747	2.49267	0.593443	0.775643	2.49809	0.542112	0.933646	2.47045	0.551099	0.649782	2.67526	0.530047	0.43933	2.83213	0.473623	0.203962	2.64527	0.461246	0.131618	2.65681	0.71132	0.610712	2.44632	0.752795	0.353104	2.3744	0.689088	0.088271	2.33145	0.681783	-0.0015696	2.33382	0.536182	0.314593	2.51518	0.573654	-0.190372	2.54091	0.862373	-0.440146	2.51166	0.85273	-0.520236
	2839	2	0.594884	0.355161	2.50106	0.59617	0.425321	2.49912	0.604214	0.772466	2.502	0.537321	0.928084	2.48037	0.545479	0.644044	2.67371	0.533649	0.434118	2.82507	0.494504	0.214164	2.57779	0.476518	0.151411	2.58161	0.710162	0.606038	2.44697	0.760186	0.353403	2.37377	0.685939	0.0956409	2.34361	0.678738	0.00977465	2.34987	0.552383	0.298198	2.52518	0.593748	-0.205025	2.53879	0.869758	-0.45589	2.50147	0.862087	-0.542211
	2840	2	0.605425	0.346338	2.50797	0.60683	0.41675	2.5057	0.615454	0.765636	2.50858	0.538109	0.924585	2.48593	0.549905	0.640794	2.67317	0.543789	0.4284	2.81959	0.509111	0.216268	2.55313	0.509603	0.155583	2.51984	0.70795	0.602898	2.44675	0.763001	0.352303	2.37388	0.686993	0.0989883	2.34846	0.679441	0.0151855	2.35706	0.563792	0.287287	2.53357	0.599697	-0.213083	2.54324	0.86876	-0.464892	2.49915	0.866865	-0.557336
Adult_departing_Kid	2841	2	0.613726	0.341165	2.51181	0.614496	0.411911	2.50935	0.62136	0.762202	2.51202	0.542339	0.922945	2.49104	0.552817	0.638272	2.67282	0.55005	0.424411	2.81583	0.54435	0.157161	2.71331	0.524216	0.095503	2.71926	0.707783	0.601413	2.44514	0.765946	0.351139	2.37243	0.688161	0.101587	2.3507	0.681065	0.0194411	2.36026	0.572135	0.281694	2.53768	0.614855	-0.218369	2.54712	0.867987	-0.483785	2.50401	0.867546	-0.582671
	2852	2	0.676395	0.359624	2.49704	0.678198	0.430211	2.49475	0.683397	0.782264	2.49191	0.617244	0.949455	2.49427	0.602394	0.781174	2.5357	0.59605	0.536373	2.69668	0.664303	0.367988	2.48091	0.697307	0.346068	2.39322	0.747484	0.615147	2.39085	0.792715	0.373188	2.31147	0.734012	0.148171	2.26131	0.711224	0.0661941	2.26158	0.637456	0.302207	2.52654	0.696515	-0.192346	2.48139	0.862507	-0.50125	2.49944	0.844016	-0.603531
	2853	2	0.716097	0.374503	2.48241	0.719022	0.444663	2.48027	0.724952	0.796163	2.47344	0.660763	0.963397	2.49137	0.619339	0.813285	2.49941	0.622248	0.596246	2.62956	0.713262	0.425159	2.42685	0.739239	0.374582	2.35481	0.774525	0.624258	2.35232	0.809231	0.386759	2.26937	0.752076	0.167424	2.22764	0.720587	0.0860992	2.22652	0.678132	0.319753	2.51384	0.740996	-0.174502	2.44126	0.859831	-0.508739	2.497	0.838721	-0.607865
	2854	2	0.732028	0.383395	2.47501	0.735188	0.452076	2.47349	0.741263	0.800848	2.46566	0.68516	0.970086	2.48309	0.630222	0.83893	2.47091	0.633695	0.621046	2.60112	0.73924	0.465959	2.38957	0.771025	0.415822	2.3104	0.785736	0.628019	2.33553	0.815964	0.39135	2.25231	0.760998	0.176675	2.20924	0.724781	0.0959718	2.20539	0.69585	0.342067	2.50708	0.767746	-0.131861	2.56622	0.850095	-0.496468	2.48472	0.833236	-0.576271
	2855	2	0.740196	0.388679	2.4702	0.74382	0.456599	2.46868	0.750708	0.802984	2.45886	0.697776	0.972451	2.47511	0.632583	0.839524	2.46619	0.641088	0.635917	2.58381	0.746138	0.478864	2.37601	0.746213	0.396964	2.32655	0.79198	0.629769	2.32513	0.820172	0.394227	2.24245	0.766232	0.18231	2.19876	0.727165	0.101772	2.19398	0.70341	0.352082	2.50371	0.782549	-0.118393	2.57812	0.843328	-0.491999	2.48987	0.801354	-0.537643
	2856	2	0.742987	0.392973	2.46423	0.746783	0.46021	2.46239	0.754607	0.803091	2.45182	0.715658	0.972136	2.45431	0.639666	0.840804	2.4555	0.645981	0.642264	2.57308	0.650865	0.357806	2.51275	0.649485	0.26899	2.4933	0.795761	0.630725	2.31789	0.822581	0.395676	2.23609	0.766009	0.182654	2.19614	0.724643	0.10166	2.19253	0.706972	0.358761	2.49972	0.783471	-0.109286	2.60419	0.83914	-0.48803	2.49453	0.81256	-0.540703
	2857	2	0.741251	0.395726	2.45837	0.744989	0.462364	2.45589	0.75293	0.800741	2.44331	0.725546	0.971619	2.44351	0.642617	0.839245	2.45117	0.647282	0.639287	2.57095	0.676581	0.394773	2.44921	0.686294	0.316689	2.40447	0.79775	0.630764	2.31238	0.823127	0.395508	2.23306	0.762455	0.180457	2.19912	0.720461	0.0994446	2.19711	0.705718	0.362096	2.49612	0.779048	-0.106817	2.61598	0.836209	-0.484969	2.4977	0.816696	-0.540991
	2858	2	0.737502	0.397089	2.45261	0.7412	0.463291	2.4495	0.749654	0.798107	2.43567	0.731043	0.970797	2.43546	0.647352	0.83222	2.44761	0.649325	0.631678	2.57046	0.645089	0.347719	2.5002	0.643623	0.259215	2.47737	0.798215	0.630296	2.30859	0.822726	0.39462	2.23193	0.75739	0.176618	2.20485	0.716001	0.0954025	2.20473	0.702161	0.363762	2.48789	0.774515	-0.106359	2.62165	0.835071	-0.482493	2.49873	0.821001	-0.541253
	2859	2	0.73399	0.398625	2.44725	0.73764	0.464282	2.44387	0.746306	0.795746	2.42994	0.733634	0.96951	2.42894	0.648013	0.823846	2.44988	0.645336	0.600012	2.49143	0.627074	0.31655	2.50533	0.618936	0.219467	2.50195	0.796916	0.628721	2.30474	0.82249	0.393077	2.23117	0.752781	0.172734	2.20995	0.712444	0.0913667	2.21148	0.698642	0.365225	2.48059	0.768287	-0.107839	2.61751	0.834917	-0.479613	2.49911	0.827969	-0.545285
	2860	2	0.731158	0.39952	2.44244	0.734842	0.464725	2.43878	0.743921	0.793057	2.42435	0.733206	0.966523	2.42119	0.647654	0.817592	2.45192	0.642668	0.583609	2.45196	0.619514	0.303041	2.50506	0.615369	0.211273	2.49957	0.795333	0.627089	2.30158	0.822487	0.391355	2.2302	0.749539	0.169984	2.21349	0.710158	0.0885275	2.21623	0.695355	0.366061	2.47332	0.762965	-0.109449	2.60885	0.835312	-0.476882	2.49916	0.830815	-0.544764
Adult_standing_and_kid_standing	2861	2	0.728898	0.399537	2.43846	0.732588	0.464459	2.43464	0.7419	0.790775	2.42016	0.73515	0.963604	2.41395	0.646785	0.813423	2.45356	0.641554	0.576337	2.43349	0.617129	0.29687	2.49881	0.615476	0.208157	2.49278	0.793747	0.625702	2.29935	0.822554	0.389702	2.22905	0.747572	0.168318	2.21529	0.708761	0.0867865	2.21914	0.692811	0.36542	2.46768	0.760264	-0.111891	2.60152	0.835769	-0.475526	2.50089	0.833096	-0.545365
	2868	2	0.727723	0.392528	2.42324	0.731707	0.458187	2.41913	0.743141	0.785738	2.40317	0.70325	0.949455	2.39341	0.64764	0.812245	2.44279	0.644307	0.584101	2.49018	0.628623	0.30819	2.54795	0.61081	0.24115	2.56322	0.793671	0.623018	2.28727	0.82811	0.384587	2.2124	0.74995	0.16385	2.20011	0.715781	0.0811306	2.20486	0.691702	0.346874	2.45129	0.764442	-0.140085	2.55165	0.854348	-0.542061	2.49943	0.835618	-0.596887
	2869	2	0.72682	0.386069	2.41304	0.730918	0.452286	2.4085	0.743541	0.781709	2.39136	0.685901	0.941142	2.38202	0.647423	0.810093	2.43721	0.644066	0.585121	2.51884	0.633591	0.310929	2.56882	0.61006	0.254346	2.58775	0.793634	0.620687	2.27803	0.831716	0.381426	2.20121	0.752351	0.161919	2.18413	0.720949	0.0786907	2.19191	0.690656	0.334126	2.44254	0.76465	-0.163295	2.51727	0.865173	-0.581933	2.49837	0.836591	-0.615162
	2870	2	0.726207	0.381105	2.40643	0.73029	0.447763	2.40157	0.743398	0.778926	2.38381	0.677293	0.936754	2.37575	0.646739	0.80804	2.43237	0.640886	0.583127	2.50817	0.634861	0.312968	2.57351	0.613303	0.255367	2.59264	0.793567	0.618981	2.2717	0.833826	0.379686	2.19411	0.753712	0.161677	2.17329	0.723574	0.0783075	2.18071	0.689764	0.324847	2.43842	0.760774	-0.174044	2.50571	0.86795	-0.595061	2.49863	0.839599	-0.6328
	2871	2	0.725584	0.378157	2.40219	0.729645	0.444991	2.39706	0.743084	0.777008	2.37874	0.672548	0.934169	2.37153	0.643477	0.808897	2.42553	0.636649	0.585021	2.49509	0.635684	0.319456	2.5708	0.617312	0.2581	2.58798	0.793554	0.61778	2.26723	0.834959	0.37862	2.18951	0.754487	0.161698	2.16664	0.724471	0.0786275	2.17235	0.688749	0.318884	2.43595	0.746894	-0.182717	2.50189	0.867696	-0.60253	2.49929	0.827853	-0.640521
	2872	2	0.724551	0.374894	2.39859	0.728654	0.442095	2.39331	0.74267	0.775572	2.375	0.669332	0.932384	2.36849	0.640895	0.808791	2.42126	0.632987	0.58543	2.48429	0.635415	0.327605	2.55777	0.62023	0.256057	2.57677	0.793562	0.616904	2.26392	0.835592	0.377986	2.18633	0.754267	0.162217	2.1615	0.72251	0.0803083	2.16407	0.687275	0.313377	2.43431	0.73333	-0.188905	2.50373	0.846422	-0.598921	2.50964	0.804521	-0.642452
	2873	2	0.723233	0.372025	2.3961	0.727386	0.439561	2.3907	0.742125	0.774493	2.37241	0.667039	0.931126	2.36634	0.639254	0.808375	2.41903	0.629352	0.584747	2.47543	0.633534	0.330416	2.54694	0.619963	0.250352	2.56176	0.793454	0.61625	2.26153	0.835585	0.377736	2.18388	0.728151	0.148935	2.15112	0.716365	0.0793622	2.15908	0.685054	0.307788	2.43411	0.715631	-0.194223	2.51104	0.811951	-0.592138	2.52454	0.752278	-0.632804
	2874	2	0.721528	0.369653	2.39446	0.725611	0.437407	2.38892	0.740551	0.773614	2.37053	0.665501	0.930497	2.36497	0.635963	0.807116	2.41707	0.626215	0.583504	2.46873	0.631066	0.330326	2.5382	0.618907	0.245046	2.55217	0.793327	0.615776	2.25985	0.834074	0.378052	2.18184	0.713607	0.143367	2.14668	0.700363	0.0799429	2.15571	0.682355	0.303211	2.43498	0.692009	-0.197256	2.52156	0.759956	-0.58637	2.53952	0.697229	-0.625599
	2875	2	0.719524	0.368085	2.39367	0.723377	0.435979	2.38802	0.737353	0.773322	2.36961	0.663616	0.930511	2.36453	0.633036	0.805996	2.41582	0.623329	0.582364	2.46356	0.625198	0.328245	2.5282	0.615018	0.240138	2.5438	0.792644	0.615488	2.25857	0.830327	0.379284	2.18053	0.696137	0.142912	2.14598	0.673841	0.0855159	2.15387	0.679556	0.300417	2.43698	0.670273	-0.196693	2.53092	0.696143	-0.579079	2.55835	0.617708	-0.622059
	2876	2	0.716705	0.36696	2.3937	0.720069	0.434958	2.38805	0.731395	0.773431	2.3705	0.660271	0.931499	2.36639	0.629075	0.804441	2.41529	0.620372	0.581111	2.45975	0.619245	0.325323	2.52078	0.610522	0.236028	2.53821	0.790679	0.615329	2.25785	0.821588	0.381689	2.18022	0.674264	0.147142	2.14849	0.649146	0.0919339	2.15412	0.676238	0.298764	2.43963	0.641617	-0.193775	2.5393	0.629391	-0.576707	2.57406	0.54081	-0.619491
Adult_approaching_Kid	2881	2	0.674316	0.368264	2.40993	0.676671	0.436517	2.40529	0.683859	0.777407	2.39496	0.627785	0.943572	2.40635	0.585272	0.793231	2.43603	0.58121	0.573981	2.53361	0.571041	0.322097	2.63292	0.555933	0.223571	2.60265	0.754609	0.614525	2.26977	0.74784	0.405017	2.18915	0.601636	0.232387	2.14569	0.548495	0.174965	2.15156	0.632137	0.297135	2.46065	0.560135	-0.188936	2.56172	0.454351	-0.586291	2.61064	0.373756	-0.619728
	2885	2	0.594903	0.376071	2.4388	0.603939	0.442562	2.44484	0.610533	0.780617	2.44943	0.573828	0.954204	2.47037	0.505886	0.801577	2.48852	0.504804	0.584875	2.62166	0.50752	0.335026	2.70526	0.476073	0.232774	2.68141	0.679708	0.618207	2.31246	0.60043	0.424151	2.19934	0.407087	0.278953	2.15278	0.351764	0.214101	2.16468	0.54312	0.306738	2.48478	0.463442	-0.177805	2.58292	0.333623	-0.59012	2.63094	0.248038	-0.611552
	2886	2	0.52741	0.401218	2.47105	0.541107	0.464206	2.48492	0.552941	0.788552	2.49386	0.54504	0.963213	2.50308	0.443975	0.813522	2.52872	0.445494	0.597661	2.67872	0.452827	0.348176	2.76528	0.41761	0.245052	2.73253	0.62328	0.624315	2.35682	0.511102	0.435342	2.20615	0.325805	0.314991	2.15601	0.247416	0.262137	2.16192	0.467328	0.332286	2.51869	0.407129	-0.156932	2.59646	0.328514	-0.591609	2.6282	0.208284	-0.609325
	2887	2	0.478066	0.411705	2.49135	0.495904	0.472992	2.5123	0.50764	0.795333	2.53348	0.485192	0.968472	2.5435	0.414474	0.819884	2.54716	0.421973	0.602185	2.70095	0.350307	0.486319	2.88394	0.258827	0.451859	2.92243	0.581458	0.631093	2.39179	0.471459	0.443428	2.21431	0.308632	0.342554	2.16148	0.229705	0.299968	2.16574	0.430288	0.340342	2.52561	0.387293	-0.152288	2.60063	0.321634	-0.593745	2.62854	0.284389	-0.627105
	2888	2	0.436209	0.407245	2.50953	0.461634	0.471292	2.53227	0.488985	0.799361	2.54895	0.456112	0.973436	2.56118	0.39826	0.822176	2.55716	0.40639	0.604697	2.71526	0.269075	0.555258	2.91439	0.197644	0.545634	2.92374	0.555685	0.639515	2.41518	0.472932	0.482922	2.23896	0.281541	0.356863	2.16205	0.202613	0.315952	2.16142	0.403918	0.339253	2.52909	0.370457	-0.153934	2.60617	0.319654	-0.588944	2.63033	0.279244	-0.623774
	2889	2	0.423582	0.40561	2.51559	0.4452	0.47204	2.54234	0.467581	0.807164	2.56272	0.436726	0.980804	2.57217	0.383443	0.824567	2.56528	0.389471	0.607646	2.72376	0.240457	0.628976	2.93896	0.155565	0.630646	2.92606	0.538359	0.646084	2.43135	0.468291	0.49465	2.24806	0.307308	0.396959	2.16634	0.233993	0.350937	2.15804	0.38901	0.338957	2.53058	0.354118	-0.151426	2.61073	0.312125	-0.589405	2.63131	0.278291	-0.62691
	2890	2	0.404497	0.404811	2.52407	0.431941	0.47026	2.55085	0.456012	0.810936	2.57075	0.425994	0.985111	2.57834	0.373515	0.826072	2.57103	0.377759	0.609608	2.72863	0.226516	0.667401	2.93429	0.140453	0.684596	2.91671	0.525058	0.651597	2.4445	0.500241	0.509314	2.28333	0.311601	0.415472	2.16758	0.188802	0.354695	2.13867	0.374128	0.338254	2.5317	0.343836	-0.151472	2.61387	0.334145	-0.472308	2.60309	0.300152	-0.532598
	2891	2	0.39132	0.406196	2.53256	0.418924	0.470758	2.56117	0.446654	0.813077	2.57801	0.417252	0.987059	2.58347	0.364277	0.826569	2.57733	0.367476	0.610158	2.73317	0.200277	0.703694	2.93821	0.115352	0.727035	2.91378	0.515448	0.65561	2.45479	0.488399	0.521361	2.29382	0.31828	0.426588	2.16185	0.194236	0.361041	2.11526	0.351863	0.347247	2.54034	0.339259	-0.148268	2.61618	0.334442	-0.415751	2.59466	0.306213	-0.455548
	2892	2	0.383668	0.406963	2.53719	0.411525	0.471124	2.56693	0.438865	0.814583	2.58427	0.410624	0.988278	2.58709	0.355776	0.826696	2.58371	0.358286	0.61034	2.73669	0.162121	0.738648	2.91033	0.0771721	0.7626	2.87996	0.507149	0.659988	2.46533	0.489049	0.525342	2.29955	0.316357	0.414797	2.12841	0.220486	0.359306	2.08557	0.342107	0.350812	2.54379	0.339503	-0.144902	2.61731	0.337506	-0.383151	2.58908	0.30884	-0.428545
	2893	2	0.377561	0.407715	2.53946	0.405569	0.471389	2.57063	0.432652	0.815859	2.58941	0.393877	0.98624	2.58892	0.348439	0.826963	2.58961	0.350523	0.610598	2.73946	0.125447	0.761953	2.86205	0.043168	0.78132	2.82309	0.497396	0.66455	2.47751	0.491687	0.517852	2.29275	0.342519	0.404184	2.1103	0.268531	0.357492	2.05788	0.334389	0.352424	2.54475	0.340808	-0.143656	2.61697	0.336952	-0.377969	2.58782	0.307424	-0.420873
Adult_kicking_kid	2894	2	0.354786	0.418403	2.56742	0.381966	0.479984	2.59853	0.426785	0.817001	2.59461	0.383615	0.985312	2.59021	0.341323	0.82735	2.59586	0.269436	0.715929	2.80705	0.0650632	0.793637	2.8539	-0.00799033	0.821676	2.78844	0.489046	0.668025	2.48803	0.498021	0.508773	2.27962	0.37008	0.394881	2.10563	0.320859	0.356873	2.04471	0.306932	0.366789	2.57535	0.34099	-0.137859	2.62031	0.340262	-0.554972	2.6211	0.305834	-0.592705
	2899	2	0.310794	0.435772	2.59179	0.338744	0.492411	2.62865	0.391772	0.821055	2.62696	0.349636	0.987693	2.61621	0.308299	0.830277	2.62686	0.232453	0.766804	2.86746	0.0256862	0.822367	2.84164	-0.0287327	0.838301	2.7679	0.454667	0.674445	2.52716	0.511763	0.516707	2.29054	0.435488	0.389561	2.12057	0.409901	0.351955	2.05994	0.255355	0.384019	2.60928	0.317497	-0.118787	2.63623	0.330519	-0.577035	2.6197	0.299412	-0.615492
	2900	2	0.277619	0.449207	2.61192	0.309465	0.501547	2.65065	0.372194	0.823018	2.64757	0.333883	0.989181	2.63227	0.290036	0.831836	2.6457	0.22432	0.799767	2.90981	0.0299064	0.837608	2.88882	-0.0297196	0.855359	2.83038	0.431314	0.677381	2.55025	0.50503	0.51772	2.32763	0.457299	0.384935	2.12256	0.456843	0.348355	2.07555	0.212108	0.393331	2.64967	0.302713	-0.109298	2.64801	0.32206	-0.628781	2.62608	0.294671	-0.650207
	2901	2	0.263867	0.453443	2.62007	0.2965	0.504235	2.66013	0.356719	0.822247	2.66256	0.327184	0.989649	2.64508	0.274069	0.831628	2.6614	0.205096	0.820529	2.93082	0.0285379	0.855599	2.95851	-0.028705	0.877202	2.90793	0.413967	0.677413	2.56168	0.501776	0.518772	2.34418	0.467287	0.383134	2.12352	0.440445	0.350254	2.08351	0.195953	0.396842	2.66261	0.29363	-0.104942	2.65406	0.31951	-0.641328	2.62757	0.292233	-0.668019
	2902	2	0.253992	0.455527	2.62538	0.287144	0.505539	2.6664	0.344319	0.822309	2.67197	0.323148	0.990647	2.65382	0.260543	0.831958	2.6726	0.205927	0.821885	2.93652	0.070354	0.860516	3.04969	-0.00286252	0.888499	3.01945	0.401262	0.677427	2.56731	0.489664	0.521995	2.35904	0.437389	0.390559	2.13306	0.397204	0.362148	2.08321	0.184481	0.397937	2.67116	0.283884	-0.103999	2.65907	0.316483	-0.640998	2.62707	0.289834	-0.679341
	2903	2	0.245584	0.455813	2.63023	0.279207	0.506039	2.67165	0.329926	0.824033	2.6786	0.32258	0.993072	2.66176	0.246287	0.833524	2.68127	0.208462	0.822023	2.94217	0.0956574	0.865636	3.1442	0.0241446	0.892856	3.13228	0.390083	0.677078	2.56933	0.479627	0.525984	2.36748	0.385343	0.403723	2.13759	0.353648	0.38194	2.08196	0.177508	0.397637	2.67526	0.275242	-0.103751	2.66243	0.312444	-0.640692	2.62663	0.286039	-0.682765
	2904	2	0.240191	0.456604	2.63385	0.274113	0.506921	2.67536	0.317835	0.825784	2.68231	0.320845	0.996201	2.67001	0.234084	0.835128	2.6871	0.207232	0.826499	2.94806	0.141571	0.850347	3.2017	0.0957642	0.871202	3.26688	0.377877	0.67764	2.56731	0.411661	0.522707	2.33593	0.294669	0.419342	2.10379	0.280811	0.40435	2.07873	0.172658	0.403169	2.68243	0.263521	-0.0945736	2.66809	0.308005	-0.631013	2.62554	0.280359	-0.679784
	2905	2	0.235836	0.455766	2.63649	0.270212	0.507029	2.67785	0.306657	0.827654	2.68405	0.319262	0.999484	2.67815	0.222893	0.836825	2.69094	0.208055	0.825109	2.94809	0.196161	0.810623	3.2173	0.140049	0.827092	3.22474	0.3499	0.675053	2.55653	0.373026	0.522913	2.31154	0.228208	0.441795	2.11441	0.193147	0.427471	2.08088	0.171524	0.402683	2.67798	0.256013	-0.0936776	2.66966	0.30506	-0.621889	2.62417	0.273679	-0.673579
	2906	2	0.23283	0.455869	2.63797	0.267332	0.507407	2.67922	0.296242	0.82982	2.68447	0.295794	1.00606	2.68876	0.21244	0.838762	2.69325	0.207632	0.823344	2.94702	0.214953	0.805923	3.25075	0.157235	0.8221	3.263	0.337398	0.674132	2.5517	0.326011	0.51331	2.32614	0.156855	0.463863	2.12053	0.110444	0.446663	2.08855	0.179858	0.412416	2.64379	0.251518	-0.0897191	2.66631	0.30324	-0.615711	2.62326	0.268727	-0.667343
	2907	2	0.230568	0.455497	2.63855	0.264836	0.507477	2.67978	0.283715	0.830999	2.6845	0.246084	1.00422	2.69117	0.20056	0.840108	2.6948	0.204606	0.820311	2.94521	0.220158	0.795589	3.2491	0.159035	0.812133	3.25947	0.327125	0.67462	2.55081	0.287154	0.521801	2.31217	0.111551	0.483056	2.138	0.0525711	0.464391	2.10621	0.182592	0.414665	2.63064	0.248272	-0.0876654	2.66387	0.302196	-0.611369	2.62262	0.265478	-0.661771
Adult_kicking_kid	2908	2	0.227937	0.454863	2.63885	0.261305	0.507319	2.67998	0.269798	0.832143	2.68545	0.218343	1.00391	2.69207	0.187532	0.84146	2.69642	0.198492	0.816959	2.94356	0.209636	0.789412	3.23756	0.145505	0.807847	3.24204	0.319622	0.675245	2.55053	0.261521	0.541626	2.31212	0.0765378	0.497144	2.15245	0.00948073	0.47929	2.12926	0.182788	0.415842	2.62466	0.245638	-0.0862955	2.66244	0.301586	-0.608044	2.62204	0.254318	-0.640999
	2913	2	0.220203	0.450615	2.63585	0.252402	0.504808	2.67745	0.230515	0.832193	2.6927	0.174576	1.00398	2.71326	0.155776	0.842346	2.7017	0.171779	0.810749	2.94452	0.167854	0.786881	3.22321	0.102711	0.808243	3.22336	0.280626	0.680236	2.5512	0.237799	0.541247	2.35299	0.0301009	0.484627	2.19853	-0.0394011	0.457295	2.18389	0.181119	0.412655	2.61818	0.246937	-0.0883515	2.65502	0.260678	-0.407673	2.5972	0.216838	-0.470906
	2914	2	0.21355	0.443506	2.63227	0.24503	0.500301	2.67484	0.211168	0.831236	2.69664	0.158999	1.00397	2.72192	0.135356	0.842074	2.70531	0.15196	0.806047	2.94587	0.141575	0.785685	3.21538	0.0774511	0.808471	3.21443	0.263354	0.68137	2.55122	0.229713	0.54034	2.37285	0.0231143	0.454022	2.22604	-0.0358404	0.416039	2.20747	0.179387	0.400007	2.61517	0.254812	-0.103892	2.60443	0.294155	-0.561873	2.61431	0.246162	-0.590975
	2915	2	0.209519	0.438186	2.6305	0.240506	0.496869	2.67347	0.20087	0.830648	2.69879	0.150261	1.0039	2.72751	0.122485	0.841673	2.70766	0.138671	0.802952	2.94702	0.125357	0.785239	3.21094	0.0620969	0.808749	3.20972	0.253524	0.681599	2.55093	0.222896	0.54038	2.37766	0.0285061	0.412502	2.22879	-0.0239251	0.378873	2.21478	0.178758	0.390138	2.6172	0.257375	-0.112934	2.60876	0.269504	-0.418972	2.60412	0.23752	-0.476858
	2916	2	0.208152	0.432249	2.62819	0.237988	0.493449	2.67206	0.194179	0.830345	2.70022	0.146185	1.00366	2.73138	0.113909	0.841358	2.70933	0.129522	0.80095	2.94804	0.114763	0.785175	3.20839	0.0520483	0.809078	3.20713	0.247371	0.681885	2.5508	0.237087	0.516518	2.36396	0.0594159	0.367598	2.23124	0.00175843	0.327585	2.21989	0.182737	0.377477	2.61944	0.262114	-0.124989	2.619	0.266944	-0.382337	2.60265	0.241152	-0.461345
	2920	2	0.219109	0.365056	2.61091	0.242895	0.427231	2.65427	0.18487	0.744701	2.66764	0.116327	0.961392	2.71336	0.0945912	0.765097	2.68133	0.273271	0.581849	2.74781	0.400678	0.478067	2.93156	0.445623	0.437888	2.97797	0.241885	0.676589	2.54796	0.268215	0.463159	2.36867	0.17303	0.234034	2.26528	0.143595	0.174426	2.26043	0.201092	0.299939	2.61336	0.290142	-0.19653	2.62406	0.298937	-0.56023	2.61705	0.243283	-0.589353
	2922	2	0.225907	0.329514	2.60246	0.24335	0.400959	2.64563	0.172043	0.752184	2.63849	0.11025	0.94536	2.66979	0.0831245	0.758647	2.66245	0.279447	0.597544	2.71012	0.438025	0.473499	2.87298	0.493242	0.4316	2.93419	0.243951	0.664498	2.54049	0.318742	0.418195	2.38635	0.273859	0.191842	2.31641	0.256995	0.10766	2.31629	0.210031	0.255111	2.61459	0.312612	-0.235924	2.63234	0.285542	-0.498868	2.61247	0.244539	-0.566318
	2923	2	0.230163	0.316412	2.59599	0.244089	0.389977	2.63973	0.167063	0.753217	2.62264	0.109071	0.93849	2.64433	0.0760645	0.757359	2.64859	0.299913	0.578843	2.67237	0.471074	0.463589	2.83664	0.531904	0.423684	2.90956	0.249597	0.654654	2.53366	0.363297	0.394336	2.40379	0.349624	0.158531	2.35837	0.329818	0.0883482	2.34398	0.214795	0.238862	2.61144	0.321612	-0.249975	2.64668	0.286547	-0.503953	2.61212	0.249248	-0.574291
	2924	2	0.237937	0.31227	2.58722	0.246959	0.385766	2.6324	0.165184	0.755984	2.61213	0.110127	0.935099	2.62578	0.0722394	0.758995	2.63736	0.307846	0.576867	2.65535	0.475665	0.467569	2.82819	0.536644	0.427084	2.90278	0.26216	0.646913	2.52733	0.395076	0.386586	2.41564	0.386532	0.173462	2.37784	0.378382	0.0918809	2.35736	0.220604	0.2314	2.60574	0.326014	-0.25602	2.65417	0.301785	-0.569974	2.61767	0.250129	-0.619107
	2925	2	0.251443	0.306533	2.57852	0.253577	0.381841	2.6247	0.165187	0.757366	2.60305	0.114026	0.931876	2.60902	0.070861	0.76077	2.62656	0.313487	0.573473	2.6396	0.480263	0.464804	2.81368	0.54129	0.424055	2.88925	0.284053	0.640473	2.51993	0.426001	0.38703	2.42608	0.410878	0.176555	2.3839	0.401774	0.0995653	2.36392	0.229826	0.223482	2.59911	0.329836	-0.263081	2.65829	0.311894	-0.607422	2.62067	0.253962	-0.634946
Adult_kicking_kid	2926	2	0.264594	0.305095	2.57102	0.262679	0.381336	2.61692	0.167043	0.759631	2.59618	0.118347	0.930579	2.59753	0.0715106	0.763521	2.61765	0.310913	0.583461	2.63797	0.482986	0.468067	2.80519	0.544514	0.427047	2.88055	0.299667	0.637891	2.51558	0.44735	0.39171	2.4332	0.445137	0.178914	2.38466	0.432174	0.111635	2.3695	0.240677	0.219963	2.59213	0.332716	-0.267981	2.66089	0.315566	-0.621123	2.62174	0.254634	-0.64377
	2932	2	0.315249	0.330524	2.56943	0.309523	0.404166	2.60182	0.230158	0.762903	2.56577	0.171279	0.920045	2.54794	0.135087	0.770938	2.57971	0.213109	0.594744	2.66477	0.223302	0.423726	2.85265	0.151972	0.358222	2.92257	0.374083	0.638503	2.50838	0.51285	0.400194	2.43428	0.525222	0.170732	2.36405	0.525273	0.106052	2.34731	0.285657	0.248868	2.60069	0.346014	-0.244639	2.66706	0.319179	-0.627405	2.62238	0.255408	-0.648433
	2933	2	0.351276	0.351496	2.57139	0.344703	0.422714	2.59262	0.283347	0.765209	2.54637	0.215708	0.914019	2.5185	0.178892	0.775072	2.55917	0.167806	0.595873	2.67253	0.15278	0.396295	2.84412	0.113084	0.330938	2.89359	0.434652	0.639322	2.50346	0.555757	0.403188	2.43056	0.559398	0.176253	2.33647	0.558056	0.114871	2.32264	0.316757	0.273304	2.60805	0.353745	-0.229961	2.66986	0.321796	-0.625066	2.62254	0.254572	-0.647936
	2934	2	0.369481	0.359539	2.57206	0.362545	0.429993	2.58782	0.312859	0.767146	2.53658	0.236229	0.911971	2.50605	0.203819	0.77764	2.54825	0.15169	0.596128	2.67362	0.129737	0.375652	2.82943	0.090464	0.308416	2.87106	0.466156	0.639287	2.50167	0.579906	0.404905	2.42881	0.57447	0.179232	2.32353	0.565581	0.119547	2.3091	0.331798	0.282829	2.61101	0.358634	-0.222033	2.67155	0.322926	-0.618657	2.62235	0.253839	-0.644518
	2935	2	0.379843	0.364054	2.57218	0.37214	0.433978	2.58478	0.325817	0.768066	2.53109	0.249325	0.912402	2.499	0.217077	0.77928	2.5418	0.144147	0.593269	2.6694	0.14991	0.35415	2.79524	0.116624	0.277135	2.82197	0.490171	0.636734	2.49956	0.595219	0.404085	2.42694	0.584451	0.184966	2.31578	0.567855	0.122754	2.29933	0.340248	0.287752	2.61254	0.361686	-0.21718	2.67276	0.323215	-0.612103	2.62216	0.257887	-0.638575
	2936	2	0.397029	0.364863	2.57249	0.39784	0.432425	2.58121	0.370209	0.761117	2.53014	0.304941	0.912127	2.50228	0.257161	0.774903	2.53861	0.26929	0.559968	2.68225	0.203397	0.319739	2.79377	0.124108	0.219607	2.81418	0.507173	0.634406	2.49737	0.609958	0.400476	2.42337	0.588818	0.190147	2.31056	0.566476	0.125841	2.29006	0.349195	0.290916	2.61435	0.36396	-0.214335	2.67364	0.323082	-0.606795	2.62216	0.27442	-0.643784
	2937	2	0.408961	0.364448	2.5727	0.410979	0.431483	2.57909	0.389821	0.759201	2.52909	0.332594	0.9129	2.50405	0.279664	0.773184	2.5368	0.300802	0.54921	2.67963	0.247207	0.296571	2.77239	0.183808	0.234098	2.7553	0.524512	0.632379	2.49618	0.621086	0.399308	2.42138	0.591429	0.194906	2.30728	0.558604	0.12779	2.28336	0.356765	0.292618	2.61524	0.365605	-0.212317	2.67427	0.3228	-0.602513	2.6224	0.273429	-0.635988
	2938	2	0.42332	0.36177	2.57253	0.424682	0.429003	2.57686	0.406025	0.756826	2.52686	0.350709	0.912344	2.50366	0.299028	0.770767	2.53445	0.346908	0.538884	2.67527	0.28927	0.281492	2.75432	0.205724	0.18153	2.73619	0.537952	0.630638	2.49516	0.633996	0.398055	2.42019	0.594333	0.19826	2.30565	0.55431	0.13033	2.27909	0.367763	0.292456	2.61513	0.366963	-0.210829	2.67476	0.322427	-0.599586	2.62293	0.273048	-0.632848
	2939	2	0.437212	0.360988	2.57251	0.435691	0.428385	2.57484	0.415735	0.756184	2.52384	0.36636	0.91374	2.49822	0.311061	0.769947	2.53148	0.36761	0.536139	2.66883	0.338646	0.28149	2.73693	0.266805	0.203843	2.7049	0.571087	0.62551	2.49215	0.649252	0.399091	2.42085	0.597656	0.201265	2.30523	0.553155	0.132545	2.27673	0.377016	0.29259	2.61499	0.368102	-0.209583	2.67511	0.321984	-0.59754	2.62358	0.271808	-0.63036
	2940	2	0.468023	0.349714	2.57437	0.470232	0.415258	2.57438	0.454991	0.741777	2.52009	0.387776	0.906969	2.49466	0.346281	0.758702	2.52913	0.396165	0.528647	2.66403	0.36644	0.274701	2.72858	0.311374	0.178141	2.70161	0.587268	0.623176	2.49159	0.673596	0.400974	2.42569	0.619286	0.208851	2.31564	0.562933	0.141131	2.27951	0.411293	0.28442	2.61238	0.370101	-0.209666	2.67545	0.321588	-0.596102	2.62424	0.265343	-0.62787
Adult_departing_Kid	2941	2	0.483172	0.345594	2.57547	0.484631	0.410971	2.57388	0.471035	0.73677	2.51765	0.40104	0.903387	2.49111	0.364903	0.753306	2.52718	0.411826	0.524982	2.66095	0.383289	0.271032	2.72319	0.340897	0.164266	2.70474	0.609916	0.621451	2.49349	0.698658	0.404625	2.43404	0.639734	0.213864	2.32454	0.586193	0.147066	2.28551	0.426496	0.281752	2.61176	0.372281	-0.209844	2.67577	0.321253	-0.594797	2.62515	0.260778	-0.626291
	2948	2	0.551368	0.350343	2.57192	0.551424	0.414427	2.56533	0.547702	0.733508	2.50963	0.497572	0.898963	2.47248	0.464845	0.746562	2.5078	0.482292	0.546843	2.66548	0.435819	0.301504	2.74188	0.397983	0.218628	2.7224	0.700206	0.618051	2.50253	0.78577	0.394561	2.46936	0.751352	0.184189	2.38047	0.737978	0.105708	2.34114	0.495368	0.290873	2.60633	0.406956	-0.195767	2.67667	0.328934	-0.579386	2.64107	0.304931	-0.615276
	2949	2	0.597275	0.357891	2.56952	0.597582	0.421089	2.55996	0.60363	0.734024	2.50525	0.563973	0.900658	2.46071	0.52876	0.745274	2.49569	0.527815	0.56496	2.66756	0.462006	0.324851	2.75341	0.426975	0.249693	2.7274	0.762237	0.616425	2.50922	0.843913	0.393794	2.49325	0.812432	0.162424	2.41207	0.804252	0.0870973	2.36798	0.540692	0.300698	2.60388	0.424573	-0.186499	2.67703	0.332844	-0.571575	2.64981	0.281778	-0.608246
	2950	2	0.614557	0.359881	2.56892	0.615081	0.422827	2.55812	0.62531	0.734196	2.50362	0.598415	0.903177	2.45621	0.555181	0.744711	2.49087	0.545727	0.570644	2.66792	0.472687	0.333774	2.75633	0.42973	0.266195	2.72997	0.786557	0.616055	2.5116	0.868339	0.39336	2.50369	0.854494	0.144694	2.43505	0.856283	0.0695918	2.39615	0.557508	0.303642	2.60349	0.432982	-0.182062	2.67747	0.335354	-0.566977	2.65549	0.280713	-0.604969
	2951	2	0.626356	0.361018	2.56853	0.626977	0.423769	2.55688	0.639409	0.734299	2.50261	0.611237	0.904058	2.45466	0.580766	0.732183	2.50579	0.556035	0.562068	2.68412	0.467189	0.331182	2.76382	0.414878	0.26542	2.73736	0.802372	0.615642	2.51304	0.880042	0.393613	2.50879	0.881851	0.138518	2.44731	0.8767	0.0624782	2.40837	0.568924	0.305552	2.60342	0.438393	-0.179121	2.67824	0.337024	-0.564194	2.66008	0.281429	-0.604765
	2952	2	0.633572	0.360021	2.56886	0.635318	0.423214	2.55662	0.651113	0.734201	2.50512	0.620125	0.904401	2.45495	0.56093	0.678089	2.67953	0.53524	0.472115	2.78858	0.44292	0.307639	2.76015	0.39011	0.246264	2.73005	0.806073	0.615591	2.51345	0.894209	0.38549	2.51495	0.890515	0.137416	2.45038	0.879243	0.0600492	2.41316	0.574261	0.303565	2.60597	0.441062	-0.179061	2.68188	0.339125	-0.56177	2.66614	0.275026	-0.604698
	2953	2	0.63587	0.35668	2.57019	0.63949	0.420667	2.55792	0.658361	0.733813	2.50955	0.628791	0.903395	2.45607	0.57449	0.66159	2.72142	0.54078	0.447314	2.81799	0.427932	0.297166	2.75126	0.373097	0.237515	2.71327	0.806616	0.614727	2.51358	0.898633	0.377763	2.51697	0.901421	0.136216	2.45567	0.886172	0.0586184	2.42128	0.574267	0.298697	2.61013	0.441084	-0.18143	2.68766	0.341365	-0.56006	2.67387	0.27607	-0.604267
	2954	2	0.635919	0.353507	2.57161	0.641178	0.41812	2.55957	0.662687	0.733871	2.51348	0.633121	0.903607	2.45765	0.566434	0.655229	2.74925	0.539944	0.432769	2.83585	0.421443	0.294628	2.74343	0.366363	0.236056	2.70123	0.803808	0.614147	2.51335	0.898635	0.370791	2.51692	0.90404	0.137867	2.4566	0.887598	0.058174	2.42632	0.572934	0.294622	2.61362	0.44061	-0.183833	2.69405	0.344208	-0.561269	2.68876	0.267634	-0.606205
	2955	2	0.635157	0.351023	2.57312	0.641398	0.41604	2.56137	0.664579	0.734491	2.51679	0.634057	0.903186	2.46008	0.568273	0.659177	2.75157	0.53916	0.435535	2.83338	0.419553	0.295399	2.73654	0.365543	0.238077	2.69068	0.801984	0.613587	2.51313	0.897856	0.366074	2.51643	0.899949	0.143292	2.4545	0.880016	0.0619289	2.42663	0.572044	0.291901	2.61665	0.440719	-0.185702	2.70098	0.349045	-0.564761	2.71036	0.264464	-0.607841
	2956	2	0.634296	0.348892	2.57492	0.641205	0.414194	2.56351	0.666284	0.735222	2.5198	0.635628	0.903722	2.46288	0.572265	0.663181	2.74978	0.541286	0.437797	2.82821	0.42261	0.298404	2.72615	0.371013	0.241203	2.67797	0.800023	0.613118	2.51297	0.896859	0.363048	2.51563	0.895489	0.148613	2.45216	0.873719	0.0659859	2.42605	0.571412	0.289893	2.61939	0.442875	-0.187671	2.70859	0.352954	-0.568957	2.72541	0.263217	-0.609418
Adult_departing_Kid	2957	2	0.633754	0.347254	2.57689	0.641127	0.412763	2.56585	0.667973	0.736193	2.52295	0.636927	0.90446	2.46572	0.575787	0.667272	2.74759	0.544674	0.444712	2.81808	0.427776	0.302082	2.71747	0.379387	0.244833	2.66726	0.798719	0.612777	2.51299	0.895686	0.36106	2.51477	0.891559	0.152417	2.45002	0.86907	0.0689364	2.42506	0.571196	0.288335	2.62238	0.447988	-0.189809	2.71785	0.358785	-0.571923	2.73667	0.264554	-0.61003
	2962	2	0.635355	0.345782	2.58906	0.643447	0.411815	2.57875	0.675234	0.740756	2.53905	0.64417	0.90789	2.48331	0.588711	0.679434	2.74211	0.550724	0.442318	2.80643	0.456252	0.294359	2.68876	0.427038	0.243455	2.65519	0.79925	0.612466	2.51435	0.895384	0.36007	2.51445	0.885733	0.158253	2.44354	0.860975	0.0757539	2.41716	0.574272	0.289327	2.6338	0.492249	-0.193043	2.74217	0.526302	-0.559104	2.79695	0.455422	-0.617634
	2963	2	0.636922	0.344929	2.59929	0.645534	0.411311	2.58995	0.681122	0.743964	2.55535	0.650044	0.911132	2.49778	0.596639	0.687497	2.74066	0.553412	0.441623	2.80177	0.48057	0.286534	2.67418	0.45142	0.246757	2.65284	0.799864	0.612219	2.51702	0.894787	0.359655	2.51405	0.881175	0.162285	2.43855	0.85558	0.0802869	2.41125	0.57692	0.290471	2.64221	0.523761	-0.194436	2.75815	0.594476	-0.55829	2.83034	0.531033	-0.606191
	2964	2	0.638433	0.344266	2.60739	0.647297	0.41097	2.59883	0.684623	0.74659	2.56823	0.654504	0.915219	2.51121	0.601178	0.691758	2.74019	0.555678	0.440893	2.798	0.488577	0.283373	2.66909	0.46308	0.248472	2.65198	0.800723	0.612027	2.52239	0.89383	0.359746	2.51383	0.875835	0.165095	2.43335	0.849046	0.0839067	2.40459	0.579314	0.291313	2.64886	0.545543	-0.195247	2.76893	0.679204	-0.540027	2.86105	0.634522	-0.610185
	2965	2	0.639344	0.343721	2.61486	0.648452	0.410659	2.60736	0.688609	0.748319	2.58373	0.658434	0.918282	2.52414	0.604314	0.69477	2.74072	0.557317	0.440386	2.79532	0.493184	0.277868	2.67413	0.465251	0.220878	2.65568	0.800976	0.612151	2.53044	0.891538	0.361557	2.51462	0.871259	0.167174	2.42954	0.842579	0.0868673	2.39995	0.581056	0.291989	2.65565	0.557986	-0.195994	2.77552	0.697841	-0.53281	2.86476	0.67308	-0.608993
	2966	2	0.639542	0.343267	2.62127	0.648784	0.410465	2.61442	0.690336	0.749745	2.59378	0.661425	0.923676	2.53937	0.606866	0.696552	2.74853	0.558394	0.439799	2.79417	0.495439	0.271841	2.67877	0.468652	0.210269	2.66268	0.800731	0.612973	2.5401	0.887907	0.365291	2.51701	0.867167	0.169685	2.42707	0.836132	0.091037	2.39609	0.581931	0.292342	2.66151	0.567744	-0.196468	2.78157	0.738533	-0.522986	2.88324	0.722907	-0.601018
	2967	2	0.639123	0.342571	2.62767	0.648511	0.410043	2.62165	0.692026	0.751141	2.60618	0.663684	0.927703	2.55465	0.6081	0.697148	2.75343	0.559174	0.43923	2.79335	0.50739	0.249756	2.70958	0.470852	0.20947	2.67069	0.798196	0.614311	2.55753	0.883423	0.369201	2.52139	0.862343	0.1719	2.42545	0.829883	0.0943989	2.39342	0.58192	0.292146	2.66833	0.575873	-0.197119	2.78781	0.75297	-0.519442	2.88977	0.695213	-0.564232
	2968	2	0.637761	0.341774	2.63521	0.647102	0.409778	2.63028	0.690755	0.754766	2.6214	0.662428	0.934643	2.57755	0.607428	0.69598	2.76166	0.55947	0.438114	2.79427	0.491536	0.244856	2.75084	0.461327	0.189623	2.70014	0.79456	0.616354	2.5744	0.877111	0.374188	2.52913	0.854613	0.174916	2.4263	0.822964	0.0979814	2.39262	0.581091	0.291464	2.67588	0.592233	-0.196799	2.80321	0.766033	-0.518414	2.89735	0.713589	-0.55901
	2969	2	0.635931	0.341396	2.64284	0.645078	0.410013	2.63918	0.687767	0.758489	2.63571	0.661323	0.940518	2.59649	0.598895	0.686602	2.78112	0.556206	0.445403	2.83024	0.491195	0.265918	2.77307	0.464235	0.194289	2.7158	0.79235	0.616867	2.58665	0.871248	0.377479	2.53693	0.842391	0.179154	2.43374	0.811483	0.10282	2.39841	0.579476	0.29087	2.68305	0.602311	-0.196385	2.81307	0.767348	-0.519115	2.90072	0.711567	-0.552561
	2970	2	0.633053	0.341168	2.65351	0.642101	0.410474	2.65259	0.682027	0.762777	2.65973	0.659478	0.945389	2.61708	0.59661	0.684226	2.79034	0.557472	0.453196	2.85022	0.491447	0.269862	2.78367	0.468386	0.20577	2.73874	0.788761	0.61778	2.59896	0.864362	0.379767	2.54689	0.831124	0.181687	2.44214	0.801881	0.10574	2.40471	0.577603	0.290446	2.69207	0.609876	-0.196066	2.82086	0.763131	-0.526157	2.90247	0.702648	-0.556376
Adult_standing_and_kid_standing	2971	2	0.630103	0.341053	2.66538	0.639376	0.411138	2.66568	0.677833	0.766197	2.67344	0.652352	0.953326	2.64303	0.59542	0.683698	2.79555	0.558454	0.460109	2.8632	0.491382	0.270787	2.79055	0.467523	0.208344	2.75062	0.784648	0.619231	2.61002	0.85641	0.382382	2.55846	0.81814	0.18815	2.45925	0.790498	0.112579	2.41922	0.576064	0.290445	2.69995	0.615627	-0.195518	2.82696	0.755327	-0.532151	2.90169	0.695631	-0.56087
	2979	2	0.614941	0.354697	2.73831	0.623413	0.426413	2.74201	0.650202	0.787519	2.76154	0.599117	0.986934	2.76132	0.574557	0.708107	2.87849	0.541695	0.493479	2.95231	0.498112	0.265477	2.90705	0.468687	0.1981	2.87438	0.758835	0.64597	2.68517	0.824759	0.414514	2.62832	0.776925	0.206236	2.54057	0.743059	0.128044	2.52615	0.564311	0.302492	2.76939	0.627175	-0.185605	2.87405	0.748289	-0.540087	2.90503	0.71058	-0.59602
	2980	2	0.604316	0.366602	2.78889	0.612128	0.4389	2.79414	0.631836	0.801875	2.818	0.569227	1.00112	2.82505	0.563275	0.721817	2.92218	0.532212	0.510709	2.99812	0.50208	0.260997	2.97028	0.468869	0.191455	2.9372	0.737851	0.669959	2.74389	0.805427	0.437857	2.67267	0.753398	0.221696	2.59617	0.720967	0.140393	2.58137	0.555818	0.311686	2.82226	0.630981	-0.179653	2.90435	0.742685	-0.545241	2.90756	0.716115	-0.618675
	2982	2	0.598048	0.375825	2.81834	0.605142	0.447626	2.82444	0.619171	0.807932	2.8529	0.549576	1.00449	2.8568	0.553947	0.729382	2.95314	0.524008	0.519396	3.02875	0.505677	0.252472	3.02626	0.47048	0.184822	2.9794	0.728825	0.682924	2.77414	0.798215	0.447778	2.69084	0.744163	0.23508	2.62497	0.712081	0.154601	2.61255	0.549906	0.317173	2.8569	0.614391	-0.155736	2.92506	0.71577	-0.520552	2.90991	0.709177	-0.618956
	2983	2	0.595155	0.379403	2.83215	0.601981	0.451145	2.83881	0.612992	0.81123	2.87	0.54137	1.00347	2.8663	0.547994	0.733621	2.9712	0.518682	0.524288	3.04677	0.507669	0.248045	3.04067	0.472428	0.180803	2.98983	0.724148	0.689111	2.7894	0.79415	0.453657	2.7017	0.741836	0.240565	2.63496	0.71366	0.160906	2.61779	0.547479	0.319452	2.87147	0.605566	-0.139086	2.92908	0.69133	-0.489064	2.90884	0.690044	-0.596394
	2984	2	0.593736	0.383188	2.84036	0.600023	0.454443	2.84756	0.608239	0.812886	2.88075	0.5304	0.999429	2.87472	0.543941	0.73635	2.98294	0.514741	0.527384	3.05877	0.507832	0.245037	3.04117	0.472378	0.173038	2.99755	0.721555	0.693468	2.79915	0.794907	0.456688	2.70562	0.744128	0.243637	2.63623	0.716706	0.165276	2.61859	0.546016	0.321016	2.88128	0.598739	-0.127219	2.92818	0.682786	-0.479436	2.90858	0.661417	-0.573189
	2985	2	0.59419	0.386247	2.84107	0.599799	0.456822	2.84861	0.605001	0.812621	2.88492	0.523548	0.99538	2.88029	0.541037	0.73825	2.9913	0.511455	0.529054	3.06702	0.508125	0.243466	3.04214	0.473119	0.167538	2.9982	0.721265	0.695383	2.80265	0.799391	0.456741	2.70294	0.746817	0.245646	2.63586	0.720537	0.168998	2.61701	0.546235	0.3213	2.88303	0.593333	-0.118707	2.92485	0.677082	-0.473117	2.90841	0.64497	-0.550795
	2986	2	0.595649	0.388517	2.83728	0.60046	0.45839	2.8453	0.602	0.811145	2.88637	0.518103	0.989017	2.88092	0.538259	0.739252	2.99743	0.507831	0.529064	3.07261	0.508059	0.242532	3.03571	0.473464	0.162759	2.98963	0.721757	0.694833	2.80213	0.804177	0.455846	2.69793	0.753051	0.243986	2.62648	0.730004	0.169126	2.60437	0.547595	0.320496	2.87937	0.58936	-0.11326	2.92117	0.714075	-0.451404	2.89877	0.679862	-0.527476
	2987	2	0.596263	0.390065	2.83417	0.60042	0.459347	2.84255	0.599461	0.80875	2.88538	0.515206	0.982665	2.8781	0.535571	0.739379	3.00154	0.504117	0.527694	3.07573	0.507443	0.24243	3.02544	0.473495	0.165241	2.97863	0.721712	0.692726	2.79994	0.80813	0.45437	2.69277	0.758227	0.241188	2.61619	0.738412	0.169781	2.59341	0.547943	0.319268	2.87779	0.585726	-0.110125	2.91498	0.730559	-0.443368	2.89591	0.688519	-0.492565
	2988	2	0.59638	0.39116	2.83252	0.599938	0.460001	2.84101	0.595625	0.806159	2.88371	0.511656	0.978347	2.87645	0.531699	0.738492	3.00397	0.499052	0.525137	3.07703	0.506798	0.242713	3.01795	0.473156	0.168045	2.9702	0.720086	0.691271	2.7995	0.81083	0.454252	2.68862	0.76344	0.239198	2.60513	0.745448	0.170034	2.58374	0.547948	0.318362	2.87756	0.583807	-0.107985	2.91344	0.738417	-0.439469	2.89523	0.691431	-0.480322
Adult_standing_and_kid_standing	2989	2	0.596309	0.391874	2.83082	0.599337	0.460364	2.83941	0.592319	0.803997	2.88234	0.508908	0.97511	2.87562	0.527846	0.737194	3.00535	0.494319	0.522428	3.07744	0.506114	0.243098	3.01278	0.472686	0.171692	2.96234	0.718186	0.68933	2.79872	0.812521	0.4543	2.68552	0.766514	0.238029	2.59784	0.751219	0.170696	2.57607	0.54788	0.317308	2.87679	0.582151	-0.10566	2.91235	0.742188	-0.436023	2.89485	0.691275	-0.470565
	2995	2	0.591828	0.388768	2.82642	0.597113	0.457539	2.83875	0.57308	0.793312	2.87699	0.489649	0.963035	2.86994	0.51288	0.72974	3.00387	0.478545	0.513197	3.07478	0.494572	0.243123	2.98082	0.464963	0.157208	2.92932	0.710015	0.683858	2.79635	0.811481	0.455574	2.68197	0.760303	0.239904	2.58068	0.751597	0.176072	2.5448	0.543362	0.310347	2.86884	0.660316	-0.158783	2.87608	0.757347	-0.508876	2.90286	0.725985	-0.579734
	2996	2	0.585984	0.384854	2.82097	0.594136	0.453754	2.83753	0.560198	0.78579	2.87188	0.477913	0.955748	2.86519	0.499797	0.722625	3.00061	0.465311	0.505053	3.07079	0.484326	0.242554	2.95776	0.458688	0.154405	2.90964	0.701143	0.678353	2.79354	0.809085	0.456348	2.67839	0.754295	0.240003	2.57141	0.750227	0.177783	2.53139	0.53848	0.304803	2.86116	0.691406	-0.179883	2.86337	0.763081	-0.546345	2.90435	0.737265	-0.606224
	2997	2	0.57918	0.381567	2.81709	0.590528	0.450234	2.83694	0.552426	0.781478	2.86823	0.47017	0.95118	2.86096	0.490176	0.717439	2.99731	0.455825	0.499345	3.06712	0.478807	0.242226	2.94623	0.450668	0.160475	2.8951	0.694069	0.674416	2.79094	0.805603	0.456824	2.67516	0.749759	0.239957	2.56577	0.747565	0.178576	2.52357	0.532189	0.301536	2.85667	0.705527	-0.189067	2.8577	0.765269	-0.562377	2.90493	0.744543	-0.630796
	2998	2	0.572993	0.378849	2.81363	0.586985	0.447071	2.83617	0.546508	0.778163	2.86417	0.463793	0.947694	2.85538	0.482337	0.713052	2.99318	0.448228	0.494709	3.06286	0.473545	0.241735	2.93671	0.445729	0.159995	2.88572	0.687782	0.671267	2.78785	0.800526	0.457465	2.67209	0.745706	0.239971	2.56208	0.742801	0.178332	2.51918	0.526904	0.298954	2.85348	0.713703	-0.19491	2.85435	0.766553	-0.571779	2.90529	0.748275	-0.64271
	2999	2	0.566724	0.376652	2.81042	0.583004	0.444181	2.83518	0.541408	0.77509	2.85943	0.440118	0.931578	2.82737	0.475494	0.70893	2.98832	0.441673	0.490521	3.058	0.469678	0.240699	2.93021	0.440131	0.160161	2.87952	0.682463	0.668877	2.78436	0.793365	0.457425	2.66848	0.739511	0.238631	2.56043	0.733672	0.175297	2.51956	0.521304	0.296835	2.85094	0.693754	-0.19815	2.83356	0.765435	-0.576519	2.90537	0.747436	-0.647995
	3001	2	0.550772	0.369338	2.79236	0.571719	0.43579	2.82252	0.532354	0.769456	2.84453	0.425007	0.922529	2.80782	0.46606	0.702958	2.97666	0.432634	0.48469	3.04655	0.455481	0.234901	2.91672	0.427768	0.161035	2.87105	0.665219	0.662546	2.76813	0.778716	0.45516	2.66183	0.729558	0.235862	2.56024	0.710993	0.166979	2.52705	0.506481	0.290701	2.83405	0.678079	-0.200282	2.81727	0.761056	-0.57594	2.90597	0.739312	-0.644438
	3002	2	0.539715	0.363123	2.77384	0.561949	0.428811	2.80638	0.520712	0.766574	2.82213	0.411279	0.91702	2.79001	0.454863	0.698572	2.95894	0.421762	0.480494	3.02903	0.43789	0.229283	2.90479	0.413908	0.162055	2.8655	0.650868	0.658889	2.75323	0.768014	0.453358	2.65664	0.718968	0.232202	2.56012	0.695589	0.161848	2.5313	0.495187	0.285764	2.81007	0.646827	-0.204645	2.77857	0.745501	-0.545918	2.90546	0.733776	-0.61995
	3003	2	0.532913	0.359789	2.76304	0.555439	0.425	2.79575	0.511878	0.764069	2.80283	0.399287	0.914113	2.7681	0.445126	0.694782	2.94072	0.412215	0.47689	3.01092	0.428513	0.227008	2.89886	0.402637	0.162936	2.86209	0.639756	0.656813	2.73847	0.754866	0.449947	2.64902	0.709212	0.228484	2.55896	0.685253	0.158443	2.5335	0.48939	0.283456	2.79951	0.652894	-0.189348	2.84369	0.71438	-0.481138	2.89296	0.671046	-0.517924
	3004	2	0.525585	0.356858	2.75304	0.548016	0.42169	2.78528	0.504729	0.761466	2.78679	0.393225	0.912317	2.75643	0.436758	0.691294	2.92374	0.403942	0.473561	2.99398	0.415689	0.226099	2.89248	0.390184	0.163598	2.85904	0.632924	0.654784	2.72598	0.744158	0.445353	2.64064	0.70165	0.225755	2.55678	0.676724	0.154754	2.5332	0.482459	0.281539	2.79103	0.649204	-0.183698	2.86137	0.692251	-0.440126	2.88387	0.645142	-0.479731
Adult_approaching_Kid	3005	2	0.518818	0.354829	2.7432	0.54088	0.419614	2.77427	0.498596	0.759738	2.77033	0.390049	0.912196	2.74698	0.429527	0.688807	2.9063	0.396742	0.471204	2.97653	0.405901	0.226131	2.88753	0.377789	0.16495	2.85639	0.626734	0.65333	2.71291	0.733084	0.438941	2.62862	0.69368	0.221785	2.55096	0.670198	0.150738	2.53109	0.47586	0.280555	2.78303	0.64747	-0.181727	2.86672	0.722149	-0.512731	2.89903	0.70056	-0.584437
	3014	2	0.465904	0.332164	2.62811	0.484569	0.40075	2.64995	0.455893	0.754052	2.63794	0.377139	0.916262	2.59102	0.393513	0.672054	2.78526	0.372088	0.429597	2.84349	0.315988	0.236006	2.77515	0.287458	0.169747	2.72731	0.585606	0.645973	2.60302	0.690196	0.420707	2.53709	0.654034	0.210393	2.43423	0.635774	0.128906	2.40963	0.418919	0.264158	2.66693	0.442976	-0.170229	2.75288	0.654518	-0.444612	2.87533	0.609729	-0.486524
	3015	2	0.440743	0.321287	2.57057	0.457506	0.391605	2.59252	0.437304	0.749684	2.572	0.373841	0.918775	2.52656	0.360402	0.647064	2.68512	0.352053	0.406384	2.7805	0.263678	0.23552	2.70667	0.248195	0.172109	2.67167	0.563421	0.640832	2.54038	0.663971	0.410121	2.48024	0.63368	0.20433	2.37281	0.617534	0.12022	2.34702	0.391381	0.257738	2.61016	0.387874	-0.166482	2.72178	0.524976	-0.408492	2.79945	0.50344	-0.463397
	3016	2	0.42633	0.315442	2.53993	0.439798	0.38657	2.55621	0.422796	0.744739	2.52338	0.371839	0.918043	2.47306	0.347715	0.637403	2.64943	0.336458	0.395135	2.74121	0.234771	0.235091	2.65303	0.222331	0.17594	2.61866	0.553104	0.637943	2.50836	0.650904	0.404985	2.45179	0.623567	0.201847	2.33896	0.607226	0.118529	2.29848	0.373675	0.254357	2.57727	0.33543	-0.167515	2.67175	0.4602	-0.387118	2.75757	0.423241	-0.434148
	3018	2	0.416041	0.311885	2.51965	0.42707	0.383449	2.5317	0.415058	0.742006	2.49689	0.370362	0.917032	2.43859	0.335904	0.635779	2.6316	0.319325	0.387319	2.70639	0.213517	0.243596	2.59976	0.205127	0.17861	2.56559	0.54691	0.635898	2.48837	0.643262	0.401965	2.43577	0.617663	0.200258	2.32027	0.602515	0.118058	2.27668	0.359046	0.252402	2.55382	0.312254	-0.194749	2.62888	0.446261	-0.501964	2.73104	0.405344	-0.541356
	3019	2	0.409482	0.309581	2.50639	0.419566	0.381397	2.51672	0.412217	0.740001	2.48702	0.369811	0.91505	2.42241	0.322196	0.634503	2.62583	0.309559	0.383348	2.68784	0.2111	0.242845	2.58836	0.206561	0.179823	2.55303	0.542717	0.634573	2.47476	0.638412	0.400223	2.42503	0.61424	0.199927	2.30778	0.60132	0.119855	2.26361	0.35059	0.251032	2.53954	0.298532	-0.217729	2.59387	0.428647	-0.531973	2.70468	0.398881	-0.603591
	3020	2	0.405011	0.308925	2.49895	0.414123	0.380451	2.50698	0.408133	0.737598	2.47497	0.369205	0.912877	2.4095	0.308508	0.632381	2.61784	0.300443	0.38155	2.67453	0.20258	0.241855	2.5679	0.199371	0.182223	2.5342	0.540872	0.63343	2.46628	0.637743	0.400901	2.422	0.614332	0.201556	2.30142	0.602222	0.123024	2.25611	0.344337	0.250224	2.53002	0.289297	-0.232595	2.56967	0.405154	-0.572827	2.66536	0.355183	-0.639351
	3021	2	0.402112	0.308866	2.49471	0.410392	0.379996	2.50093	0.406057	0.734836	2.46797	0.36845	0.910021	2.39917	0.298807	0.633349	2.61263	0.290577	0.38385	2.66438	0.20267	0.2388	2.55731	0.191333	0.182968	2.51583	0.540669	0.632451	2.46166	0.638905	0.402319	2.4239	0.617551	0.204121	2.30272	0.604915	0.126666	2.2553	0.340093	0.249493	2.52356	0.278702	-0.246235	2.54573	0.391294	-0.601869	2.63588	0.347712	-0.664719
	3023	2	0.39859	0.308678	2.49017	0.406114	0.379498	2.49516	0.403362	0.731506	2.46328	0.366989	0.905772	2.39184	0.287582	0.635628	2.60828	0.274103	0.391035	2.65295	0.19685	0.238994	2.543	0.187858	0.183129	2.50575	0.539429	0.631617	2.45709	0.638339	0.402775	2.42502	0.620175	0.205328	2.30587	0.608671	0.128384	2.26171	0.336042	0.24874	2.51803	0.273315	-0.252338	2.52108	0.340573	-0.605915	2.55201	0.308704	-0.668156
	3026	2	0.384187	0.308092	2.47632	0.387648	0.377143	2.47646	0.388944	0.72033	2.44718	0.356142	0.890954	2.37104	0.254708	0.639287	2.57821	0.236105	0.399712	2.62538	0.188518	0.231574	2.52499	0.170909	0.1743	2.48289	0.53095	0.628596	2.44687	0.632842	0.399722	2.42477	0.618901	0.199741	2.31374	0.609419	0.12003	2.27607	0.319349	0.24528	2.50037	0.270556	-0.253248	2.48261	0.290238	-0.598733	2.43858	0.248412	-0.6757
Adult_approaching_Kid	3027	2	0.370774	0.306108	2.46215	0.373672	0.374271	2.46132	0.379832	0.714132	2.43762	0.345105	0.880559	2.35771	0.231041	0.63887	2.553	0.215346	0.402139	2.60996	0.179989	0.223599	2.5101	0.158119	0.165222	2.46721	0.517018	0.624016	2.43249	0.625159	0.395929	2.42428	0.615972	0.194137	2.32335	0.60823	0.1127	2.28931	0.305138	0.241246	2.48343	0.269693	-0.254904	2.46318	0.275406	-0.588407	2.37646	0.211206	-0.663273
	3032	2	0.331676	0.299803	2.41502	0.333526	0.3676	2.4141	0.338419	0.706539	2.40062	0.292879	0.865103	2.32635	0.186071	0.62868	2.50557	0.170971	0.39572	2.56844	0.143453	0.206925	2.47136	0.122978	0.140749	2.43066	0.470999	0.61857	2.38954	0.581997	0.382385	2.39901	0.582365	0.1779	2.3222	0.579587	0.096217	2.30097	0.267003	0.231892	2.4352	0.268356	-0.256282	2.43884	0.274784	-0.586349	2.36584	0.240886	-0.647736
	3033	2	0.307284	0.296542	2.38706	0.307957	0.364311	2.38577	0.305303	0.703166	2.37358	0.255235	0.8566	2.30563	0.157006	0.619109	2.47154	0.147634	0.390752	2.54451	0.121537	0.196585	2.44837	0.103886	0.125828	2.41044	0.442126	0.616839	2.36143	0.551504	0.377446	2.3774	0.556159	0.169324	2.31334	0.551969	0.0885157	2.29779	0.244389	0.226796	2.40902	0.267633	-0.256914	2.42765	0.278635	-0.582541	2.36376	0.236557	-0.644577
	3034	2	0.296225	0.295137	2.37466	0.296479	0.362839	2.37311	0.292086	0.701454	2.3622	0.239707	0.852886	2.29647	0.144959	0.615163	2.45726	0.136029	0.3883	2.53195	0.11149	0.192004	2.43774	0.0954742	0.119364	2.40102	0.428743	0.615982	2.3477	0.538633	0.376253	2.36578	0.530303	0.166548	2.29436	0.526346	0.0882329	2.28262	0.234213	0.224528	2.39755	0.267213	-0.25727	2.42056	0.281504	-0.58005	2.36262	0.24832	-0.64353
	3035	2	0.28897	0.29429	2.36663	0.288949	0.361905	2.36478	0.283495	0.700277	2.35396	0.228685	0.850504	2.29036	0.137341	0.612667	2.44812	0.128527	0.386661	2.5234	0.105225	0.1891	2.43066	0.0898404	0.114547	2.39424	0.420305	0.615411	2.3388	0.53031	0.377086	2.35407	0.517123	0.16703	2.2812	0.507755	0.0925712	2.26325	0.227288	0.22307	2.39001	0.267496	-0.256635	2.41769	0.288472	-0.577339	2.37117	0.254508	-0.641411
	3036	2	0.28381	0.293799	2.36103	0.283585	0.361338	2.35884	0.277695	0.699626	2.34771	0.221135	0.848674	2.28574	0.133934	0.610508	2.44238	0.124359	0.38499	2.51737	0.100675	0.187355	2.42593	0.0859574	0.111341	2.38933	0.414414	0.615296	2.33221	0.525966	0.378928	2.34265	0.505448	0.172253	2.25611	0.49549	0.10073	2.23183	0.22247	0.222361	2.38586	0.267867	-0.25568	2.41833	0.294878	-0.576438	2.38267	0.263638	-0.641209
	3038	2	0.279883	0.293615	2.35662	0.279523	0.361151	2.35403	0.273211	0.699635	2.33842	0.211693	0.846696	2.27945	0.133236	0.609657	2.43931	0.124185	0.382685	2.51276	0.0976146	0.186992	2.42292	0.0836876	0.109476	2.38596	0.40808	0.616188	2.31981	0.521043	0.382436	2.31738	0.495753	0.182535	2.21466	0.484974	0.109968	2.18121	0.218905	0.222216	2.38324	0.266976	-0.258212	2.41944	0.300044	-0.577702	2.38873	0.267439	-0.64174
	3041	2	0.27795	0.292758	2.34974	0.277644	0.360338	2.34501	0.270286	0.699334	2.31841	0.195222	0.839169	2.25482	0.139305	0.611456	2.43158	0.131388	0.380837	2.51082	0.0959504	0.188983	2.42294	0.0826666	0.109807	2.38494	0.397093	0.612591	2.28364	0.511957	0.385974	2.2626	0.483247	0.186759	2.15379	0.469518	0.110371	2.11946	0.217016	0.221683	2.38011	0.26666	-0.26179	2.42099	0.303215	-0.5804	2.39115	0.266248	-0.643701
	3042	2	0.277429	0.291408	2.34387	0.277225	0.359011	2.33736	0.269055	0.698516	2.30233	0.187179	0.835049	2.24061	0.146499	0.613816	2.42543	0.14378	0.378655	2.51169	0.0964979	0.191445	2.42787	0.0829828	0.111325	2.38788	0.390577	0.608032	2.25906	0.506549	0.386416	2.21584	0.472388	0.181851	2.10576	0.460864	0.107343	2.08743	0.217566	0.220796	2.37742	0.267038	-0.264735	2.4222	0.305348	-0.58295	2.39242	0.264005	-0.645693
	3043	2	0.278495	0.289093	2.33798	0.278124	0.357039	2.33024	0.268704	0.698124	2.29088	0.181946	0.832412	2.23061	0.166334	0.611702	2.40083	0.155292	0.379691	2.51148	0.106005	0.194565	2.44333	0.0861325	0.115062	2.40118	0.386223	0.604046	2.24265	0.502919	0.384683	2.19165	0.467377	0.179385	2.08474	0.45426	0.104068	2.06819	0.220887	0.219219	2.37499	0.267859	-0.267242	2.42331	0.306661	-0.585476	2.39281	0.260741	-0.647778
Adult_approaching_Kid	3044	2	0.281203	0.286092	2.33175	0.280334	0.354598	2.32311	0.268668	0.697738	2.28138	0.177992	0.830123	2.22083	0.175673	0.61118	2.38925	0.167382	0.381264	2.51045	0.114802	0.196435	2.45821	0.091176	0.117867	2.41632	0.383546	0.601014	2.23094	0.499959	0.383661	2.17428	0.462891	0.175576	2.06873	0.445564	0.098951	2.05213	0.225765	0.217611	2.37256	0.269151	-0.269388	2.42415	0.307424	-0.587745	2.39269	0.256546	-0.649913
	3056	2	0.300265	0.265753	2.325	0.29022	0.338948	2.30926	0.24521	0.68808	2.22785	0.1324	0.816628	2.17798	0.1819	0.605887	2.3668	0.179436	0.383956	2.50545	0.211242	0.208685	2.53137	0.198066	0.144998	2.54112	0.356311	0.57303	2.17451	0.437174	0.356977	2.10528	0.35598	0.139618	2.0368	0.304829	0.0632992	2.03356	0.262976	0.205592	2.37998	0.298044	-0.254916	2.47974	0.345308	-0.568246	2.47818	0.283046	-0.63245
	3057	2	0.30929	0.256438	2.32518	0.295026	0.331577	2.30467	0.232232	0.682719	2.20035	0.107434	0.809385	2.15579	0.184997	0.602664	2.3538	0.187035	0.385756	2.50196	0.252917	0.213952	2.56307	0.231065	0.153652	2.58143	0.34024	0.555651	2.14405	0.393717	0.340366	2.06904	0.298057	0.120159	2.02821	0.242358	0.0474359	2.02938	0.282676	0.198752	2.38795	0.317054	-0.241592	2.52733	0.371621	-0.554732	2.53522	0.307365	-0.622188
	3058	2	0.31504	0.251074	2.32692	0.298307	0.326993	2.30291	0.22713	0.680617	2.18901	0.0977212	0.806524	2.14676	0.186716	0.600585	2.34575	0.191946	0.386959	2.49957	0.265253	0.210919	2.55794	0.24852	0.160678	2.60167	0.333918	0.549406	2.13194	0.378454	0.335308	2.0622	0.264475	0.109213	2.0433	0.204787	0.038731	2.052	0.292608	0.195395	2.39292	0.324822	-0.23482	2.55823	0.393836	-0.553304	2.60345	0.328986	-0.616481
	3059	2	0.321292	0.245323	2.33403	0.302668	0.321721	2.30604	0.223729	0.679195	2.18184	0.0915155	0.804779	2.14141	0.187765	0.599156	2.34041	0.195258	0.387787	2.49791	0.270134	0.209421	2.55669	0.244448	0.168266	2.6057	0.32964	0.545232	2.12551	0.370271	0.332735	2.06738	0.250868	0.105224	2.05781	0.19437	0.0350684	2.06726	0.301216	0.189715	2.40354	0.326312	-0.231521	2.58761	0.402297	-0.550965	2.62954	0.348828	-0.619472
	3060	2	0.325074	0.242269	2.33944	0.305808	0.318456	2.30973	0.221891	0.678487	2.18041	0.0896785	0.804627	2.14185	0.188225	0.598073	2.33672	0.197516	0.388376	2.49675	0.273289	0.209035	2.55814	0.238606	0.171199	2.60815	0.327274	0.544036	2.12741	0.362642	0.330715	2.07374	0.242687	0.104728	2.07128	0.187728	0.0355689	2.08793	0.305827	0.186837	2.41039	0.326366	-0.230043	2.60399	0.409964	-0.554472	2.68198	0.36256	-0.618955
	3061	2	0.327264	0.240372	2.3447	0.307886	0.316143	2.31463	0.220717	0.678359	2.18504	0.0910124	0.805717	2.14737	0.187502	0.597056	2.33464	0.198975	0.388811	2.49598	0.26645	0.207898	2.55497	0.227041	0.174234	2.60779	0.324602	0.546097	2.13726	0.362192	0.33121	2.08846	0.243771	0.107852	2.08892	0.187898	0.0383396	2.10837	0.308184	0.185116	2.41512	0.321589	-0.226751	2.62061	0.414433	-0.557203	2.70369	0.364312	-0.619229
	3062	2	0.327086	0.239701	2.3541	0.308104	0.314753	2.324	0.218969	0.678587	2.19376	0.0935375	0.807274	2.15505	0.184921	0.596061	2.33477	0.199174	0.389214	2.49576	0.257508	0.207472	2.55349	0.211212	0.185881	2.60828	0.323492	0.548504	2.14695	0.363096	0.332084	2.10161	0.255084	0.116201	2.1087	0.200226	0.0461061	2.12632	0.306308	0.184095	2.42284	0.31279	-0.223233	2.64032	0.411044	-0.560342	2.72831	0.366425	-0.617679
	3063	2	0.323007	0.238055	2.37264	0.305243	0.312559	2.34138	0.216688	0.678652	2.20408	0.0957947	0.809521	2.16476	0.180656	0.595014	2.33744	0.197746	0.389443	2.49665	0.250049	0.206967	2.55334	0.205808	0.187932	2.60914	0.321211	0.551362	2.15931	0.364064	0.332736	2.11238	0.262705	0.12254	2.12345	0.207643	0.0525519	2.13979	0.298084	0.181778	2.44116	0.299352	-0.223608	2.67263	0.401447	-0.553423	2.74524	0.349147	-0.61221
	3064	2	0.318851	0.236504	2.38491	0.301927	0.31082	2.35334	0.214391	0.678836	2.21246	0.0967887	0.812329	2.17554	0.175713	0.594222	2.34138	0.195011	0.389596	2.49842	0.233377	0.21081	2.5682	0.199536	0.173811	2.60012	0.319234	0.552891	2.16897	0.365104	0.334097	2.12317	0.266794	0.127808	2.13378	0.212033	0.0581962	2.15015	0.29174	0.180168	2.45188	0.290425	-0.223364	2.69218	0.387978	-0.549669	2.76232	0.332834	-0.60608
Adult_approaching_Kid	3065	2	0.314671	0.23601	2.39301	0.29826	0.310152	2.36166	0.211206	0.679066	2.22127	0.096875	0.814822	2.18563	0.169598	0.59362	2.34741	0.190387	0.389649	2.50202	0.216618	0.212734	2.58184	0.193882	0.168994	2.59949	0.316245	0.554466	2.17886	0.365503	0.335414	2.13283	0.266829	0.131494	2.14297	0.212394	0.062666	2.16152	0.286331	0.179639	2.4585	0.279263	-0.227161	2.72083	0.36622	-0.549076	2.78104	0.296349	-0.593074
	3074	2	0.247321	0.222907	2.50229	0.231402	0.298781	2.47769	0.147011	0.676224	2.36792	0.0281362	0.8163	2.36442	0.108999	0.590334	2.46974	0.129105	0.386668	2.62032	0.139559	0.194277	2.68698	0.12096	0.136158	2.69265	0.262398	0.549333	2.29287	0.285051	0.322521	2.2371	0.125954	0.198377	2.27326	0.0825178	0.140113	2.28598	0.209927	0.166204	2.55839	0.196089	-0.224516	2.84917	0.257101	-0.528897	2.92242	0.177622	-0.567084
	3075	2	0.211159	0.207065	2.556	0.197738	0.286094	2.53308	0.120113	0.678008	2.43374	0.0017331	0.818897	2.44122	0.064991	0.591105	2.56572	0.0840822	0.387348	2.71402	0.0841393	0.184903	2.77576	0.0666227	0.118782	2.7765	0.230697	0.546674	2.36023	0.239185	0.318979	2.30601	0.0705268	0.227524	2.33689	-0.00511359	0.196277	2.37331	0.172845	0.13655	2.61004	0.152471	-0.338186	2.94756	0.198359	-0.632042	3.02946	0.114798	-0.670926
	3077	2	0.166699	0.196669	2.6209	0.154643	0.271803	2.60518	0.0847148	0.645455	2.53922	-0.0330983	0.821271	2.54605	0.0275052	0.558527	2.67352	0.0456688	0.354506	2.82101	0.042989	0.146587	2.87745	0.0247568	0.0776513	2.87802	0.189726	0.547077	2.44884	0.183899	0.310179	2.38742	-0.00898396	0.260223	2.41993	-0.09333	0.244474	2.45408	0.134447	0.132634	2.65407	0.115051	-0.269284	2.92051	0.105429	-0.584504	3.01931	0.0438128	-0.624345
	3078	2	0.152597	0.194562	2.64373	0.139593	0.267818	2.6334	0.0659345	0.627116	2.59678	-0.0516801	0.826742	2.606	0.00673965	0.543817	2.733	0.0242476	0.339403	2.88097	0.0219672	0.130193	2.93351	0.00246648	0.0602202	2.93746	0.164881	0.545681	2.50831	0.16345	0.31164	2.42562	-0.0810642	0.267203	2.47798	-0.144688	0.251487	2.49577	0.126285	0.13489	2.66443	0.0966408	-0.260289	2.92419	0.0746126	-0.578654	3.02152	0.0157708	-0.624164
	3082	2	0.129422	0.194149	2.74588	0.108163	0.263979	2.74017	-0.00728275	0.604477	2.73519	-0.139003	0.811835	2.74419	-0.0615023	0.520696	2.86364	-0.0443438	0.316091	3.01202	-0.00637935	0.459661	2.9407	0.00348413	0.481278	2.92733	0.111221	0.556283	2.626	0.135527	0.32533	2.54136	-0.0527578	0.274616	2.52979	-0.133246	0.250654	2.53737	0.104812	0.135126	2.75678	0.0545246	-0.241194	2.96379	0.0462221	-0.564417	3.02148	-0.00936604	-0.615165
	3083	2	0.130134	0.202131	2.79131	0.103199	0.268954	2.78583	-0.0459294	0.594597	2.78627	-0.185171	0.794609	2.78445	-0.103746	0.506507	2.93668	-0.0686017	0.367631	3.04077	-0.0600696	0.524618	2.95348	-0.0504456	0.581348	2.91603	0.0780248	0.570602	2.69076	0.141342	0.35292	2.60064	-0.0391765	0.279373	2.55227	-0.122787	0.253114	2.55028	0.10355	0.141309	2.79677	0.0460812	-0.228568	2.9719	0.0389746	-0.556203	3.01572	-0.0143911	-0.607887
	3084	2	0.114024	0.256216	2.82563	0.0840387	0.312493	2.82288	-0.0610395	0.590234	2.80917	-0.206569	0.785903	2.80804	-0.102809	0.505027	2.97743	-0.0784687	0.343892	3.05644	-0.078838	0.59173	2.93402	-0.0668301	0.665678	2.8781	0.0711302	0.573874	2.70567	0.138748	0.359807	2.61432	-0.0410931	0.278381	2.57287	-0.127495	0.251192	2.56606	0.110548	0.170276	2.86644	0.0490255	-0.22417	2.97688	0.0425461	-0.550673	3.01681	0.0275063	-0.61617
	3085	2	0.100767	0.26829	2.86929	0.0711104	0.315722	2.86354	-0.0667674	0.557216	2.84208	-0.207725	0.748857	2.83545	-0.111653	0.499052	2.99582	-0.0787701	0.330218	3.05534	-0.0804527	0.590907	2.91925	-0.0702322	0.66007	2.86753	0.0639826	0.574406	2.72394	0.133344	0.365516	2.62836	-0.0604713	0.278646	2.60471	-0.133889	0.248624	2.57703	0.111255	0.187	2.91703	0.0656496	-0.228355	2.98312	0.0552662	-0.550127	3.01354	0.0411465	-0.618838
	3086	2	0.0974912	0.27354	2.87957	0.0682799	0.318637	2.87251	-0.0744075	0.547636	2.85148	-0.22187	0.735304	2.85065	-0.119003	0.496089	3.00607	-0.0975061	0.327421	3.08601	-0.0870522	0.588598	2.91379	-0.0784584	0.654533	2.86495	0.041443	0.578524	2.76692	0.125763	0.374981	2.63992	-0.0652915	0.271811	2.60743	-0.131097	0.243536	2.57475	0.111464	0.190346	2.92703	0.0815063	-0.235205	2.98861	0.0681843	-0.552068	3.01162	0.0525102	-0.621447
Adult_touching_kid	3087	2	0.093976	0.275203	2.8898	0.0639866	0.319333	2.88401	-0.0816166	0.538466	2.85991	-0.230237	0.724751	2.86067	-0.139441	0.496791	3.02619	-0.10296	0.324009	3.08222	-0.102724	0.585321	2.91565	-0.09988	0.654633	2.87016	0.0351977	0.580048	2.776	0.12212	0.382338	2.65077	-0.0686604	0.26646	2.60516	-0.129479	0.2406	2.57263	0.108898	0.192073	2.93349	0.0909997	-0.238197	2.99342	0.0788324	-0.553131	3.01878	0.0602983	-0.620231
	3095	2	0.0748382	0.256904	2.92768	0.0421291	0.302129	2.92059	-0.123735	0.524742	2.89577	-0.277522	0.705151	2.89575	-0.169867	0.497765	3.05319	-0.13099	0.322918	3.09058	-0.145563	0.55006	2.94904	-0.144737	0.614158	2.90984	-0.0223212	0.583836	2.82938	0.0973657	0.392887	2.68372	-0.072988	0.269582	2.62865	-0.132421	0.238308	2.58228	0.0899506	0.193377	2.96037	0.0938114	-0.236944	3.00879	0.0823039	-0.552914	3.01993	0.0587914	-0.61798
	3099	2	0.0662337	0.242906	2.946	0.031504	0.290392	2.93816	-0.154874	0.518594	2.91321	-0.313944	0.694064	2.91059	-0.19539	0.500077	3.0632	-0.158348	0.321569	3.0995	-0.174352	0.528793	2.97137	-0.175718	0.589109	2.93676	-0.0656888	0.584388	2.86268	0.0723812	0.398366	2.71494	-0.0784271	0.269889	2.64649	-0.13614	0.236077	2.59061	0.0781585	0.19081	2.967	0.0937014	-0.234922	3.01831	0.0844189	-0.552812	3.02046	0.0539812	-0.61645
	3100	2	0.0622333	0.23603	2.9554	0.0263032	0.284714	2.94725	-0.16718	0.515413	2.92052	-0.327673	0.689035	2.91678	-0.210086	0.501048	3.06847	-0.173901	0.320522	3.10446	-0.188447	0.518259	2.98215	-0.190077	0.5776	2.9489	-0.0804736	0.584645	2.87539	0.0633537	0.400708	2.7266	-0.0813727	0.269956	2.65585	-0.138576	0.234827	2.59589	0.0705838	0.18828	2.96902	0.0928831	-0.23299	3.02459	0.0856369	-0.552952	3.02085	0.0498908	-0.615608
	3102	2	0.0618617	0.230071	2.96189	0.0239462	0.280253	2.95332	-0.175221	0.513765	2.92467	-0.336648	0.686581	2.91908	-0.219864	0.501652	3.07148	-0.183871	0.319873	3.10754	-0.197061	0.512219	2.98844	-0.198857	0.571107	2.9559	-0.087632	0.583558	2.8806	0.0578514	0.402445	2.73443	-0.0829024	0.270058	2.6615	-0.139876	0.234245	2.59938	0.0680062	0.184864	2.97284	0.0909618	-0.230317	3.02936	0.0853005	-0.553674	3.02153	0.0463004	-0.615603
	3103	2	0.0640644	0.224289	2.96629	0.0241536	0.275832	2.95721	-0.179569	0.514054	2.92545	-0.340417	0.687096	2.91699	-0.226435	0.502041	3.07324	-0.190279	0.319416	3.10962	-0.202859	0.508209	2.99269	-0.204834	0.566682	2.9607	-0.091348	0.581692	2.88339	0.0543562	0.403043	2.73952	-0.0840173	0.270058	2.66536	-0.140841	0.233863	2.60175	0.0675079	0.180764	2.97559	0.0894861	-0.228363	3.03274	0.0840976	-0.5547	3.02237	0.0435126	-0.615905
	3104	2	0.0669021	0.220278	2.96857	0.0257675	0.272583	2.95899	-0.180521	0.516472	2.92335	-0.340181	0.690051	2.91205	-0.231052	0.502508	3.07382	-0.194807	0.319154	3.11111	-0.206544	0.50544	2.99564	-0.208187	0.563841	2.96384	-0.08736	0.578947	2.87966	0.0533249	0.402194	2.74174	-0.0846798	0.270182	2.6679	-0.14152	0.233661	2.60341	0.068101	0.177181	2.9775	0.0884528	-0.227088	3.03511	0.0826922	-0.555633	3.02306	0.0414376	-0.616202
	3105	2	0.0703808	0.217538	2.9696	0.0285311	0.270286	2.95944	-0.179141	0.519336	2.92006	-0.338087	0.692978	2.90703	-0.233986	0.50292	3.07336	-0.198054	0.319022	3.11213	-0.207926	0.503763	2.99732	-0.208805	0.562556	2.96526	-0.0834822	0.577317	2.87648	0.0545342	0.400323	2.74198	-0.0848075	0.270499	2.66915	-0.141963	0.233643	2.60461	0.0696638	0.174312	2.97886	0.0877282	-0.226285	3.03687	0.0812958	-0.556432	3.02371	0.039951	-0.616473
	3107	2	0.0743969	0.215432	2.97038	0.0321616	0.268466	2.95965	-0.176777	0.521787	2.91692	-0.335471	0.695231	2.9029	-0.235489	0.503238	3.07219	-0.200169	0.319054	3.11273	-0.162165	0.318642	2.8547	-0.136876	0.269872	2.8185	-0.0793944	0.576129	2.87363	0.0568776	0.399316	2.7434	-0.0842253	0.271691	2.67034	-0.141301	0.235375	2.60596	0.072358	0.171488	2.98034	0.0871878	-0.225775	3.03831	0.0800679	-0.557101	3.02431	0.0388911	-0.616742
	3109	2	0.0787431	0.214275	2.97094	0.0360095	0.267418	2.95977	-0.175353	0.523922	2.91483	-0.33373	0.697304	2.89985	-0.236432	0.503685	3.07095	-0.185443	0.369091	2.91383	-0.132719	0.275244	2.67247	-0.122693	0.243952	2.63985	-0.076561	0.575431	2.87176	0.0558713	0.372369	2.75	-0.102739	0.273466	2.68198	-0.159329	0.238174	2.61905	0.0761846	0.169178	2.98216	0.0868284	-0.225454	3.03992	0.0790014	-0.557957	3.02511	0.0380989	-0.61736
Adult_touching_kid	3110	2	0.0816458	0.213825	2.97138	0.0387873	0.266966	2.95985	-0.173977	0.525481	2.91325	-0.332194	0.698759	2.89766	-0.23665	0.504038	3.06957	-0.179667	0.386993	2.83158	-0.121293	0.248817	2.62387	-0.116375	0.219298	2.60068	-0.074156	0.574967	2.87018	0.0555076	0.360592	2.75285	-0.123952	0.278048	2.71591	-0.152204	0.247229	2.628	0.0787441	0.167936	2.98406	0.0866797	-0.225377	3.04152	0.0780043	-0.558739	3.02608	0.0374756	-0.618087
	3114	2	0.0837992	0.213336	2.97259	0.0407829	0.266545	2.9606	-0.173286	0.526762	2.91182	-0.331458	0.699913	2.8958	-0.236765	0.50445	3.06796	-0.190767	0.34364	3.02839	-0.131209	0.261977	2.75956	-0.110309	0.177671	2.57449	-0.0684276	0.571582	2.86824	0.0524596	0.344767	2.76004	-0.144023	0.269124	2.75727	-0.184557	0.233729	2.73519	0.0810937	0.166549	2.9872	0.0876401	-0.226019	3.0455	0.0766377	-0.559644	3.03024	0.0451417	-0.62119
	3115	2	0.0853761	0.212927	2.97381	0.0422702	0.266154	2.96137	-0.172667	0.527314	2.91079	-0.330934	0.700221	2.89436	-0.236498	0.504425	3.06643	-0.190955	0.338679	3.0424	-0.127103	0.247954	2.7656	-0.111245	0.174155	2.57383	-0.0610428	0.565722	2.86552	0.0528396	0.360297	2.76913	-0.121654	0.260046	2.78726	-0.172569	0.229602	2.77534	0.083184	0.164565	2.9925	0.0885703	-0.226636	3.0487	0.0756648	-0.56029	3.03343	0.0492761	-0.622616
	3116	2	0.0863381	0.212801	2.97487	0.0432391	0.265929	2.96197	-0.172043	0.52729	2.9097	-0.330542	0.699592	2.89264	-0.235969	0.503979	3.06473	-0.193783	0.322733	3.09808	-0.131095	0.255907	2.80631	-0.112497	0.170444	2.57236	-0.0556592	0.560105	2.86319	0.0456418	0.33585	2.7759	-0.129114	0.24968	2.80169	-0.182273	0.221741	2.80144	0.0842635	0.163628	2.99635	0.0893753	-0.227101	3.05126	0.0748365	-0.560757	3.03666	0.05165	-0.623268
	3117	2	0.0848992	0.21572	2.9761	0.0401024	0.270618	2.96232	-0.198649	0.549386	2.89672	-0.349736	0.711996	2.88174	-0.250136	0.516442	3.05464	-0.211789	0.329068	3.1193	-0.163246	0.293366	2.83039	-0.148223	0.213432	2.58741	-0.0479277	0.549591	2.86125	0.0434506	0.326743	2.7797	-0.131834	0.244217	2.81081	-0.186703	0.217449	2.81709	0.0841897	0.163742	2.99984	0.0900121	-0.22761	3.05331	0.0742495	-0.561054	3.03906	0.0532046	-0.623695
	3118	2	0.0843641	0.216474	2.97733	0.0396444	0.271137	2.96299	-0.187754	0.530566	2.89548	-0.34533	0.697637	2.87997	-0.247629	0.510929	3.05119	-0.212058	0.321554	3.13207	-0.165377	0.295453	2.84194	-0.148932	0.216169	2.59903	-0.0428989	0.539678	2.8591	0.0420755	0.321677	2.78251	-0.132587	0.236218	2.81618	-0.189335	0.211866	2.82703	0.0840526	0.163585	3.00265	0.090298	-0.227885	3.05483	0.0738383	-0.561252	3.04081	0.0543242	-0.624004
	3119	2	0.0839278	0.216235	2.97898	0.0393465	0.270551	2.96416	-0.18086	0.5195	2.89534	-0.342272	0.686724	2.87875	-0.244485	0.505162	3.04881	-0.210574	0.314702	3.13784	-0.164611	0.294547	2.84866	-0.147493	0.216766	2.60848	-0.0360731	0.523093	2.85807	0.0409952	0.318324	2.78458	-0.132839	0.230696	2.81934	-0.190807	0.204947	2.83134	0.0838858	0.162438	3.00628	0.0903671	-0.228739	3.05628	0.0735701	-0.561434	3.04194	0.0513954	-0.62448
	3120	2	0.0830669	0.215049	2.98114	0.0388941	0.268847	2.96575	-0.176548	0.512461	2.89537	-0.340468	0.678696	2.87781	-0.241484	0.49978	3.04717	-0.207837	0.308368	3.13759	-0.161665	0.291053	2.85081	-0.145299	0.216052	2.61554	-0.0328239	0.514629	2.85748	0.0402577	0.316074	2.78615	-0.131551	0.223962	2.81937	-0.190989	0.198694	2.83227	0.0832752	0.160993	3.00962	0.0903536	-0.229228	3.05728	0.0733943	-0.561518	3.04271	0.0485988	-0.624493
	3121	2	0.0820659	0.213717	2.98315	0.0383283	0.266965	2.96727	-0.174378	0.507991	2.89525	-0.339968	0.67295	2.87703	-0.239377	0.495257	3.04595	-0.205351	0.303131	3.13338	-0.158456	0.286366	2.84957	-0.143523	0.214788	2.62037	-0.0309841	0.509835	2.85707	0.0397179	0.314626	2.78738	-0.130914	0.220239	2.81968	-0.190467	0.193324	2.8303	0.082343	0.15953	3.01242	0.0903019	-0.229541	3.05803	0.0732685	-0.561566	3.04329	0.0488826	-0.624552
	3122	2	0.0812491	0.212595	2.9847	0.0378696	0.265323	2.96845	-0.173044	0.504639	2.8951	-0.340184	0.667807	2.87627	-0.237738	0.491183	3.04502	-0.203247	0.298832	3.12726	-0.155343	0.281068	2.84622	-0.141832	0.212965	2.62373	-0.0298485	0.50664	2.85677	0.0460705	0.325758	2.78417	-0.130502	0.244136	2.81394	-0.190283	0.21589	2.82011	0.0816021	0.158436	3.0144	0.0901772	-0.229849	3.05866	0.073181	-0.561591	3.04372	0.0469656	-0.624418
Adult_touching_kid	3126	2	0.0826569	0.200838	2.99029	0.039674	0.253161	2.97275	-0.171621	0.497878	2.89493	-0.341935	0.654686	2.87364	-0.235695	0.484027	3.04414	-0.201041	0.292521	3.11981	-0.151661	0.271861	2.84068	-0.139082	0.20732	2.6261	-0.0367281	0.503606	2.85612	0.0418632	0.330236	2.7814	-0.146084	0.259879	2.7869	-0.199584	0.225076	2.80025	0.0849529	0.136175	3.00113	0.0891866	-0.23294	3.06003	0.0731121	-0.561607	3.04402	0.0452348	-0.624381
	3128	2	0.101186	0.162722	3.00485	0.0547644	0.218431	2.98408	-0.170808	0.491057	2.89462	-0.3435	0.643742	2.87107	-0.234082	0.476701	3.04337	-0.199432	0.286631	3.1131	-0.14884	0.263017	2.83538	-0.136524	0.20056	2.62732	-0.0721254	0.494258	2.85307	0.00190255	0.323275	2.77715	-0.172939	0.253903	2.77211	-0.230825	0.21805	2.77819	0.102215	0.109206	3.0219	0.0845879	-0.250781	3.06179	0.073281	-0.561696	3.04301	0.0431053	-0.62491
	3129	2	0.111348	0.144046	3.0115	0.0625382	0.203122	2.98839	-0.169518	0.48833	2.88792	-0.345503	0.63859	2.867	-0.232355	0.472644	3.03915	-0.197085	0.284196	3.09926	-0.14563	0.25791	2.82422	-0.133705	0.196611	2.6235	-0.0874789	0.49031	2.85161	-0.0347522	0.311408	2.7751	-0.198845	0.243531	2.76331	-0.257623	0.208356	2.76531	0.109827	0.0980808	3.03078	0.0821779	-0.260156	3.06262	0.0735246	-0.561623	3.04186	0.0416775	-0.625172
	3130	2	0.115953	0.135653	3.01462	0.0665038	0.195648	2.99048	-0.167954	0.487355	2.88077	-0.346857	0.635429	2.86255	-0.230541	0.469824	3.03446	-0.194861	0.283278	3.08774	-0.142794	0.254865	2.81444	-0.13078	0.193656	2.61834	-0.0935379	0.487864	2.85115	-0.0518694	0.305168	2.7748	-0.216543	0.235883	2.75942	-0.275176	0.201731	2.75906	0.113776	0.0924655	3.0355	0.0807311	-0.265388	3.06299	0.0737083	-0.561525	3.0408	0.0406343	-0.625349
	3131	2	0.118931	0.131031	3.01603	0.0689832	0.191149	2.99159	-0.168326	0.48591	2.87807	-0.348944	0.632784	2.85899	-0.230229	0.467437	3.03214	-0.194665	0.281963	3.08215	-0.1422	0.252319	2.80962	-0.129967	0.191037	2.6158	-0.0986121	0.486957	2.85063	-0.0609566	0.302279	2.77476	-0.227464	0.230723	2.7577	-0.285882	0.197424	2.75582	0.116444	0.0896296	3.03893	0.0798903	-0.268352	3.06322	0.0738219	-0.561426	3.04006	0.0399576	-0.62548
	3132	2	0.121116	0.129346	3.01599	0.0708716	0.188862	2.99179	-0.169093	0.484704	2.87652	-0.350547	0.630914	2.85656	-0.23024	0.465546	3.03065	-0.194689	0.280938	3.07864	-0.142	0.250434	2.80658	-0.12966	0.188907	2.61412	-0.101973	0.48575	2.85005	-0.0670223	0.299803	2.77506	-0.235212	0.226761	2.75746	-0.293519	0.194153	2.75447	0.118267	0.0886932	3.04132	0.0792913	-0.270448	3.06339	0.073851	-0.561402	3.03979	0.0392585	-0.625667
	3133	2	0.122389	0.130084	3.01494	0.0721019	0.188651	2.99125	-0.170244	0.483937	2.87605	-0.352101	0.629443	2.85482	-0.230374	0.464192	3.02976	-0.194847	0.280247	3.07635	-0.141983	0.249131	2.80463	-0.129545	0.187418	2.61313	-0.104004	0.484212	2.84909	-0.0707599	0.296351	2.77616	-0.241502	0.223584	2.75858	-0.299809	0.191511	2.75492	0.119312	0.0894683	3.04278	0.0787931	-0.271912	3.06345	0.0738615	-0.561383	3.03958	0.0384836	-0.625884
	3134	2	0.122913	0.131948	3.01349	0.0727491	0.189565	2.99037	-0.171733	0.483051	2.87653	-0.35391	0.627631	2.85341	-0.230754	0.462924	3.02931	-0.195312	0.279583	3.075	-0.142309	0.247981	2.80347	-0.129682	0.186008	2.6125	-0.105597	0.483698	2.84821	-0.0743379	0.294746	2.77688	-0.247444	0.219956	2.76086	-0.305807	0.188364	2.75689	0.119833	0.090624	3.04364	0.078413	-0.272966	3.06343	0.0738562	-0.561384	3.03939	0.0379523	-0.626084
	3135	2	0.122869	0.134423	3.01175	0.0729066	0.191224	2.98923	-0.173437	0.482091	2.87761	-0.356059	0.625476	2.85242	-0.231379	0.461711	3.02923	-0.19612	0.278895	3.07448	-0.142999	0.246923	2.80298	-0.130076	0.184647	2.61215	-0.106472	0.483723	2.84725	-0.0773306	0.293361	2.77803	-0.252685	0.216433	2.76393	-0.311152	0.185206	2.75997	0.119933	0.0921714	3.04398	0.0781768	-0.27365	3.06336	0.0738447	-0.561404	3.03925	0.0375487	-0.626296
	3136	2	0.122564	0.136808	3.01004	0.0727812	0.193051	2.98806	-0.175211	0.481148	2.87922	-0.358288	0.623207	2.8519	-0.232204	0.46057	3.02951	-0.197217	0.27819	3.07478	-0.143996	0.245955	2.80317	-0.130674	0.183366	2.61209	-0.106892	0.484018	2.8464	-0.0803234	0.292187	2.77962	-0.257841	0.213382	2.7674	-0.316451	0.182431	2.76365	0.119888	0.0936973	3.04402	0.0780077	-0.274041	3.06323	0.0738271	-0.561448	3.0391	0.0372486	-0.62649
Adult_touching_kid	3137	2	0.122057	0.138635	3.00878	0.0724307	0.194517	2.9872	-0.176947	0.48006	2.8812	-0.360825	0.62034	2.85191	-0.233209	0.459373	3.03017	-0.198527	0.277348	3.07578	-0.145234	0.244942	2.80396	-0.131471	0.182025	2.61236	-0.107048	0.484424	2.84566	-0.083307	0.290971	2.78163	-0.262566	0.210547	2.771	-0.321307	0.179797	2.76756	0.11968	0.094875	3.04415	0.0779102	-0.274304	3.06307	0.07381	-0.561497	3.03897	0.0370217	-0.626665
	3148	2	0.114637	0.118997	3.00702	0.0662294	0.176835	2.98658	-0.184241	0.455901	2.893	-0.370906	0.586098	2.8544	-0.2379	0.44526	3.03605	-0.203491	0.264069	3.08295	-0.141689	0.249397	2.81119	-0.128724	0.206999	2.68728	-0.101852	0.452041	2.8378	-0.0970797	0.268839	2.78292	-0.279395	0.204891	2.77578	-0.338179	0.174409	2.77282	0.11055	0.0776565	3.03886	0.0775954	-0.292742	3.06223	0.0741462	-0.562034	3.03697	0.0367559	-0.627048
	3149	2	0.110205	0.107728	3.00651	0.0623397	0.166185	2.98658	-0.18734	0.445292	2.89807	-0.375318	0.570563	2.85503	-0.241179	0.43517	3.04026	-0.206953	0.254496	3.08813	-0.138754	0.253028	2.81705	-0.127406	0.21866	2.72238	-0.0999004	0.437999	2.83446	-0.110234	0.245255	2.78423	-0.290067	0.201102	2.77886	-0.348856	0.170781	2.77622	0.105576	0.0683928	3.03588	0.077376	-0.302724	3.06174	0.0745414	-0.562518	3.03511	0.036572	-0.627394
	3150	2	0.107662	0.101427	3.00625	0.0600336	0.160055	2.9866	-0.189054	0.439473	2.90082	-0.377591	0.562644	2.85525	-0.243467	0.428127	3.04318	-0.20936	0.247784	3.09176	-0.13651	0.255812	2.82153	-0.126831	0.224064	2.73887	-0.0997316	0.430629	2.83266	-0.114962	0.23734	2.78482	-0.297292	0.198552	2.7809	-0.356072	0.168331	2.77847	0.102759	0.0631923	3.03422	0.0772029	-0.308422	3.06139	0.0748287	-0.562852	3.03372	0.0364041	-0.627642
	3152	2	0.112709	0.0825689	3.00242	0.0815789	0.126532	2.98091	-0.0829388	0.384812	2.88954	-0.281497	0.504719	2.85506	-0.158731	0.372975	3.03828	-0.138197	0.266644	2.83198	-0.297834	0.413509	2.72809	-0.336889	0.394701	2.6745	0.0279791	0.414651	2.89985	-0.118621	0.234749	2.78544	-0.301274	0.194088	2.78168	-0.360035	0.163932	2.77942	0.0992792	0.0252204	3.02615	0.0738465	-0.345106	3.0679	0.0750864	-0.563219	3.03261	0.0430478	-0.625708
	3153	2	0.115297	0.0734675	3.00052	0.0895802	0.114593	2.97809	-0.0551867	0.388708	2.8714	-0.261915	0.498279	2.84466	-0.127485	0.364569	3.02701	-0.127004	0.265785	2.78768	-0.328242	0.446366	2.7114	-0.401613	0.451049	2.66232	0.0683662	0.406076	2.92037	-0.120831	0.232017	2.78576	-0.302355	0.184067	2.77981	-0.361073	0.15392	2.77773	0.0976465	0.0112303	3.02312	0.072607	-0.358296	3.07004	0.07524	-0.563476	3.03185	0.0475429	-0.624463
	3154	2	0.123397	0.0600783	3.00053	0.0985121	0.104185	2.9779	-0.0125949	0.36081	2.88345	-0.215844	0.473593	2.85332	-0.0920771	0.341665	3.0339	-0.117637	0.269937	2.75647	-0.349844	0.463908	2.69666	-0.443613	0.483695	2.64752	0.0668499	0.392953	2.9268	-0.123059	0.230527	2.7858	-0.304835	0.177709	2.77909	-0.363526	0.147552	2.77712	0.100563	0.00252954	3.02197	0.070896	-0.365564	3.07087	0.075366	-0.563691	3.03126	0.0480748	-0.623986
	3155	2	0.126274	0.055146	2.99965	0.102704	0.0990045	2.97745	0.00187494	0.344283	2.88985	-0.199604	0.462133	2.85659	-0.0761946	0.327522	3.0376	-0.11749	0.27083	2.7577	-0.332903	0.484959	2.71631	-0.462861	0.517914	2.64573	0.0928111	0.410708	2.93915	-0.123256	0.238114	2.78852	-0.305453	0.175225	2.77875	-0.36412	0.145072	2.77686	0.101995	-0.00258141	3.02079	0.0698426	-0.370279	3.0715	0.0754666	-0.563829	3.03082	0.049891	-0.623082
	3156	2	0.131261	0.0559907	2.99762	0.107632	0.0985518	2.97706	0.00937345	0.334161	2.89645	-0.189228	0.454797	2.86008	-0.0655461	0.318102	3.04132	-0.118056	0.273143	2.75913	-0.343456	0.466628	2.69004	-0.45344	0.498079	2.62457	0.0935815	0.423504	2.94158	-0.12336	0.245443	2.79079	-0.305695	0.173598	2.77842	-0.364343	0.143443	2.77657	0.107065	-0.00307281	3.02109	0.0678315	-0.37112	3.07112	0.0755285	-0.563917	3.03058	0.0507775	-0.622598
	3157	2	0.134535	0.058245	2.99569	0.110937	0.100057	2.97668	0.0100336	0.328298	2.90229	-0.184786	0.450794	2.86394	-0.0588911	0.311715	3.04423	-0.118575	0.2762	2.76048	-0.346178	0.465243	2.68326	-0.451042	0.489994	2.61302	0.0900797	0.433166	2.94094	-0.123518	0.252081	2.79268	-0.305673	0.172748	2.77809	-0.364309	0.142584	2.77628	0.110493	-0.00167505	3.02021	0.0659963	-0.369108	3.07058	0.075578	-0.563985	3.03042	0.0514049	-0.62223
Adult_touching_kid	3158	2	0.135788	0.059964	2.99428	0.111956	0.101887	2.97612	-0.0049789	0.32598	2.90224	-0.194201	0.452806	2.86538	-0.0587505	0.30695	3.04561	-0.122962	0.277192	2.77565	-0.338378	0.455959	2.68535	-0.442295	0.481709	2.60852	0.0816939	0.436485	2.93722	-0.124159	0.255831	2.79357	-0.305925	0.172034	2.77788	-0.364553	0.141861	2.77609	0.112017	-7.26383e-05	3.01889	0.0650547	-0.366839	3.07027	0.0756084	-0.564063	3.03035	0.052064	-0.621968
	3167	2	0.109681	0.0938273	2.99643	0.0692048	0.144784	2.97606	-0.173911	0.431636	2.88476	-0.358369	0.558883	2.83529	-0.198344	0.388515	3.03541	-0.140182	0.285285	2.79945	-0.338136	0.455515	2.68995	-0.426186	0.470029	2.61583	-0.0692273	0.431981	2.85375	-0.113576	0.252125	2.7865	-0.298445	0.189908	2.77701	-0.357055	0.159629	2.7752	0.0977261	0.0417904	3.02801	0.0702836	-0.328681	3.05654	0.0755751	-0.564179	3.03036	0.0537086	-0.623982
	3168	2	0.096783	0.110097	2.99803	0.0414278	0.172042	2.97687	-0.211401	0.451849	2.88336	-0.393327	0.580459	2.8313	-0.264845	0.427423	3.03177	-0.147508	0.288768	2.80946	-0.338254	0.455691	2.69528	-0.413483	0.460641	2.62348	-0.108098	0.432362	2.83155	-0.117192	0.246789	2.78285	-0.30147	0.19331	2.777	-0.36005	0.162996	2.77519	0.0900002	0.0640498	3.03308	0.0728743	-0.310063	3.04953	0.0755332	-0.564312	3.03043	0.056941	-0.625855
	3170	2	0.0919355	0.118929	2.99827	0.0328493	0.182234	2.97688	-0.242522	0.472822	2.8812	-0.42639	0.60194	2.8276	-0.294405	0.445087	3.03039	-0.151018	0.290567	2.81441	-0.342647	0.453286	2.70367	-0.409486	0.452587	2.6303	-0.146994	0.451423	2.81449	-0.11863	0.248547	2.78245	-0.301997	0.194456	2.7771	-0.360565	0.164123	2.77529	0.0888006	0.0772782	3.03426	0.0739852	-0.297177	3.04571	0.0754056	-0.564471	3.03071	0.0601854	-0.626823
	3171	2	0.0890179	0.123962	2.99844	0.0274767	0.188494	2.97691	-0.241179	0.474174	2.88162	-0.425992	0.601985	2.82895	-0.312033	0.455328	3.02949	-0.153458	0.291759	2.81794	-0.344849	0.451989	2.70915	-0.406749	0.447478	2.63527	-0.132932	0.440217	2.82017	-0.12073	0.24723	2.78226	-0.305796	0.194683	2.77814	-0.364345	0.164336	2.77631	0.0880758	0.084413	3.03503	0.0745799	-0.290499	3.0436	0.0750972	-0.564567	3.03163	0.0623918	-0.626932
	3172	2	0.0872643	0.127388	2.99852	0.0258626	0.191656	2.9769	-0.241998	0.476352	2.88185	-0.427578	0.602903	2.82955	-0.320136	0.460789	3.02935	-0.155167	0.292611	2.82049	-0.346	0.45157	2.7135	-0.404151	0.443743	2.64001	-0.131736	0.43557	2.82019	-0.122947	0.245584	2.78271	-0.309597	0.194278	2.77959	-0.368132	0.163921	2.77774	0.0878861	0.0889882	3.03533	0.0749959	-0.286128	3.04213	0.074736	-0.564673	3.03265	0.064029	-0.626942
	3173	2	0.0877556	0.12802	2.99859	0.0299382	0.188945	2.97666	-0.230425	0.468948	2.87501	-0.419876	0.596388	2.83009	-0.309896	0.455132	3.026	-0.154079	0.291032	2.82093	-0.343649	0.44958	2.71816	-0.402265	0.441575	2.64352	-0.125042	0.429949	2.8235	-0.125435	0.243639	2.7837	-0.313563	0.193669	2.78134	-0.372088	0.163305	2.77948	0.0887494	0.0907324	3.03515	0.0751397	-0.283692	3.04131	0.0745371	-0.564678	3.03315	0.0652029	-0.627004
	3174	2	0.0894984	0.126868	2.99861	0.0352976	0.184607	2.9763	-0.213766	0.45974	2.87058	-0.406078	0.586861	2.83127	-0.295462	0.447428	3.02238	-0.14891	0.284786	2.81837	-0.34019	0.447708	2.72229	-0.400361	0.440159	2.6469	-0.113437	0.425843	2.82999	-0.128123	0.241671	2.78556	-0.317465	0.192832	2.78362	-0.375983	0.162466	2.78174	0.090311	0.0902124	3.03463	0.0750653	-0.283208	3.04103	0.0744116	-0.564693	3.03354	0.066558	-0.627363
	3175	2	0.0918433	0.125514	2.99837	0.0398292	0.18153	2.976	-0.208686	0.458224	2.87268	-0.401848	0.584199	2.83264	-0.289158	0.445336	3.02401	-0.148256	0.283872	2.8193	-0.337911	0.449723	2.72678	-0.397104	0.44031	2.65195	-0.106363	0.423872	2.83435	-0.130378	0.239994	2.78769	-0.320566	0.191994	2.78583	-0.37908	0.161627	2.78394	0.0924216	0.0887768	3.03364	0.0748595	-0.283524	3.041	0.074389	-0.564609	3.03366	0.0563848	-0.627749
	3176	2	0.0939118	0.124094	2.99826	0.0430776	0.179247	2.97592	-0.205434	0.45735	2.87472	-0.39914	0.582507	2.83373	-0.283831	0.44347	3.02572	-0.147859	0.283243	2.81984	-0.336305	0.451543	2.72987	-0.394483	0.440753	2.65599	-0.101845	0.422713	2.83763	-0.132404	0.238442	2.79017	-0.323189	0.191038	2.78814	-0.381702	0.160672	2.78624	0.0941353	0.087075	3.03303	0.0746099	-0.284609	3.0412	0.0743516	-0.564571	3.03379	0.0490684	-0.628203
Adult_touching_kid	3177	2	0.0957174	0.12268	2.99817	0.0455072	0.17746	2.97591	-0.203265	0.456817	2.87669	-0.397221	0.581314	2.8346	-0.279392	0.441818	3.02733	-0.147547	0.282786	2.8203	-0.334241	0.454132	2.73237	-0.390727	0.441575	2.66011	-0.0982395	0.422097	2.84122	-0.134078	0.23718	2.79262	-0.325315	0.190173	2.79046	-0.383827	0.159807	2.78855	0.0955954	0.0851803	3.03252	0.0743427	-0.286187	3.04155	0.0743286	-0.564531	3.03389	0.044343	-0.628478
	3183	2	0.0988224	0.117129	3.00009	0.0493504	0.172343	2.97883	-0.196231	0.453127	2.89497	-0.38857	0.577462	2.84815	-0.26959	0.436873	3.03796	-0.146979	0.283233	2.82204	-0.330924	0.461118	2.74005	-0.385457	0.444913	2.6687	-0.0950149	0.42292	2.84868	-0.136218	0.236337	2.79862	-0.327576	0.188734	2.79574	-0.386089	0.158372	2.79382	0.098036	0.0787759	3.03222	0.0741769	-0.292415	3.04305	0.0743526	-0.564485	3.03394	0.0408773	-0.62854
	3184	2	0.100956	0.113026	3.00154	0.0519253	0.168671	2.98107	-0.192009	0.450681	2.90591	-0.382799	0.575069	2.85725	-0.262097	0.432873	3.04661	-0.146298	0.284397	2.82505	-0.329198	0.465337	2.74531	-0.382173	0.44763	2.67535	-0.0933027	0.424414	2.85495	-0.137609	0.236082	2.80408	-0.328988	0.187716	2.80053	-0.387502	0.157358	2.79861	0.0996824	0.0741353	3.03203	0.0741192	-0.297088	3.04426	0.0743694	-0.564444	3.03403	0.046029	-0.627889
	3185	2	0.102561	0.109489	3.0028	0.053795	0.16571	2.98277	-0.189352	0.449176	2.90969	-0.379255	0.57361	2.86188	-0.256682	0.429914	3.05048	-0.145998	0.284722	2.82558	-0.328522	0.468202	2.74824	-0.380047	0.449711	2.68022	-0.0923699	0.425523	2.85921	-0.138533	0.235952	2.80857	-0.32994	0.187049	2.80453	-0.388455	0.156694	2.80261	0.100819	0.070621	3.03187	0.0741144	-0.300684	3.04522	0.0743882	-0.564398	3.03412	0.0507769	-0.627173
	3186	2	0.103831	0.106617	3.00376	0.0552072	0.163398	2.984	-0.187488	0.44813	2.91207	-0.37705	0.572713	2.86469	-0.252887	0.427847	3.05296	-0.145738	0.285064	2.82579	-0.326542	0.473386	2.75249	-0.377662	0.45562	2.68661	-0.0921607	0.426452	2.86269	-0.139171	0.235876	2.81218	-0.330635	0.186718	2.8079	-0.389152	0.156366	2.80597	0.101743	0.0679186	3.0316	0.0742138	-0.303428	3.04613	0.0744091	-0.564369	3.03418	0.0572922	-0.627283
	3187	2	0.104793	0.104358	3.00457	0.0562586	0.161582	2.985	-0.186105	0.447298	2.91358	-0.375541	0.572102	2.86662	-0.25018	0.426335	3.0547	-0.145535	0.285354	2.82588	-0.324258	0.478103	2.75611	-0.371723	0.458116	2.69329	-0.0921549	0.427236	2.86546	-0.139524	0.235885	2.81551	-0.331053	0.186643	2.81107	-0.389571	0.156293	2.80914	0.102458	0.0657744	3.03143	0.0743085	-0.305609	3.04689	0.0744303	-0.564334	3.03425	0.0617724	-0.627283
	3188	2	0.105988	0.102798	3.00531	0.0573749	0.160341	2.98579	-0.184902	0.446735	2.91386	-0.374454	0.571679	2.86799	-0.24814	0.425291	3.0558	-0.14528	0.285332	2.82595	-0.322179	0.48044	2.75839	-0.367581	0.459884	2.69758	-0.092296	0.427865	2.86766	-0.139742	0.235942	2.81842	-0.331326	0.186698	2.81389	-0.389845	0.15635	2.81197	0.103568	0.0642798	3.03157	0.0743149	-0.306878	3.04734	0.0744387	-0.564274	3.03443	0.0647705	-0.627044
	3189	2	0.106902	0.101582	3.00598	0.0582118	0.159415	2.98644	-0.184018	0.446452	2.91344	-0.373656	0.571466	2.86894	-0.246637	0.424559	3.05656	-0.145166	0.285362	2.82614	-0.321108	0.481911	2.75981	-0.364681	0.461166	2.70053	-0.09259	0.42846	2.86964	-0.139881	0.236091	2.82114	-0.331505	0.186887	2.81658	-0.390024	0.156541	2.81465	0.104397	0.0631969	3.03169	0.0743425	-0.307818	3.04769	0.0744243	-0.564227	3.03467	0.0664344	-0.626862
	3190	2	0.107479	0.100761	3.00655	0.0587729	0.158781	2.98696	-0.183436	0.446355	2.91263	-0.373118	0.571455	2.86955	-0.245521	0.424032	3.05706	-0.145149	0.285339	2.82648	-0.320069	0.483031	2.76076	-0.362135	0.461869	2.70254	-0.0929054	0.428917	2.87122	-0.139984	0.236244	2.82343	-0.331634	0.187086	2.81886	-0.390154	0.156741	2.81694	0.104966	0.0624697	3.03193	0.0743757	-0.308482	3.04797	0.0744124	-0.564164	3.03487	0.0675887	-0.626542
	3191	2	0.107908	0.100173	3.00701	0.0591904	0.158328	2.98736	-0.182953	0.446428	2.9114	-0.372754	0.571607	2.86987	-0.244621	0.423665	3.05729	-0.145157	0.285297	2.82681	-0.319316	0.483826	2.76162	-0.360633	0.462601	2.70405	-0.093275	0.429301	2.87256	-0.140031	0.236412	2.82562	-0.331693	0.187284	2.82101	-0.390214	0.156941	2.81909	0.105504	0.0619665	3.03232	0.0743992	-0.308963	3.04818	0.0744093	-0.564082	3.03504	0.0682584	-0.626377
Adult_touching_kid	3192	2	0.108253	0.0996937	3.00748	0.059523	0.157973	2.98773	-0.182614	0.44657	2.91019	-0.372529	0.571882	2.86999	-0.243925	0.423418	3.05736	-0.145196	0.285221	2.82723	-0.318825	0.484278	2.76234	-0.359685	0.46312	2.70516	-0.093634	0.429615	2.87366	-0.140028	0.236572	2.82742	-0.331691	0.187454	2.82279	-0.390211	0.157113	2.82087	0.105957	0.0615735	3.03276	0.0744207	-0.309332	3.04836	0.0744234	-0.56399	3.03517	0.0685756	-0.626192
	3202	2	0.109815	0.103839	3.01087	0.0609478	0.161321	2.99064	-0.18188	0.447093	2.91001	-0.371259	0.573768	2.87077	-0.243052	0.423509	3.05772	-0.14504	0.285254	2.82987	-0.318266	0.484245	2.76253	-0.358947	0.463381	2.70547	-0.04698	0.440503	2.91032	-0.139427	0.243526	2.83523	-0.32908	0.186414	2.82793	-0.387598	0.156074	2.82602	0.105363	0.0609531	3.03729	0.0745059	-0.309761	3.04873	0.0744411	-0.563879	3.03527	0.0680752	-0.625925
	3204	2	0.104168	0.115456	3.01804	0.0518184	0.176862	2.99859	-0.208932	0.481787	2.91177	-0.386302	0.602103	2.86891	-0.260763	0.447338	3.05993	-0.166152	0.307862	2.83934	-0.33494	0.500317	2.76081	-0.375909	0.480638	2.70256	-0.0802818	0.478801	2.91725	-0.13905	0.249139	2.84162	-0.326822	0.185492	2.83254	-0.385337	0.155154	2.83062	0.0991701	0.0673224	3.04368	0.0754382	-0.30654	3.04975	0.0744836	-0.563758	3.03537	0.0587895	-0.625391
	3205	2	0.102206	0.121471	3.02176	0.0495247	0.182901	3.00208	-0.210757	0.485119	2.91418	-0.387047	0.607429	2.86976	-0.262856	0.450813	3.06126	-0.169065	0.31067	2.84387	-0.337229	0.502398	2.761	-0.3781	0.483035	2.70253	-0.0997819	0.501157	2.92034	-0.13882	0.253329	2.8464	-0.325005	0.184718	2.83627	-0.383517	0.154382	2.83436	0.0968965	0.0713862	3.04758	0.0761	-0.303358	3.05066	0.0745178	-0.563619	3.03545	0.0527165	-0.624925
	3206	2	0.101447	0.124876	3.02389	0.0485156	0.186266	3.004	-0.211416	0.487363	2.91503	-0.387946	0.611172	2.86998	-0.264413	0.453495	3.06189	-0.166153	0.310047	2.851	-0.33719	0.502716	2.76162	-0.378088	0.483647	2.70277	-0.105614	0.501784	2.92022	-0.138527	0.256447	2.84996	-0.323404	0.184088	2.83931	-0.381914	0.153753	2.8374	0.0961806	0.0743786	3.05024	0.0764301	-0.300414	3.05146	0.0745707	-0.563461	3.03549	0.0483378	-0.624709
	3207	2	0.100571	0.133478	3.02437	0.0474185	0.192635	3.00443	-0.214634	0.49094	2.91406	-0.38953	0.614834	2.86954	-0.26783	0.4577	3.0614	-0.162877	0.308782	2.85808	-0.336131	0.501911	2.76208	-0.375684	0.481618	2.70305	-0.120841	0.555355	2.92066	-0.137093	0.276548	2.85691	-0.315187	0.184145	2.84298	-0.373693	0.153813	2.84106	0.09547	0.0798733	3.051	0.0768804	-0.293939	3.05255	0.0746145	-0.563346	3.03555	0.047287	-0.623881
	3208	2	0.0999878	0.140771	3.02409	0.0466323	0.198402	3.00406	-0.217028	0.493451	2.91304	-0.390775	0.617457	2.86904	-0.270619	0.46103	3.06076	-0.160253	0.307753	2.86271	-0.334571	0.500697	2.76245	-0.372783	0.479118	2.70326	-0.12614	0.573155	2.92107	-0.135959	0.289162	2.86113	-0.308545	0.184337	2.84568	-0.367048	0.154006	2.84377	0.0947569	0.0860953	3.05012	0.077323	-0.286907	3.05396	0.0746562	-0.563241	3.0356	0.0469507	-0.623242
	3209	2	0.0994422	0.145443	3.02382	0.0459997	0.202316	3.00366	-0.218731	0.495167	2.91216	-0.39163	0.619358	2.86863	-0.272769	0.463563	3.06018	-0.159003	0.307448	2.86532	-0.332764	0.499334	2.76277	-0.369825	0.476614	2.70347	-0.129307	0.58494	2.9214	-0.135083	0.297733	2.864	-0.303074	0.184565	2.84774	-0.361574	0.154236	2.84583	0.0939663	0.0902476	3.04929	0.077565	-0.282373	3.05504	0.0746974	-0.563141	3.03566	0.0470776	-0.622706
	3210	2	0.0991149	0.147964	3.02388	0.0455979	0.204591	3.00355	-0.219925	0.496278	2.91143	-0.392228	0.620706	2.86828	-0.274363	0.465397	3.05969	-0.157761	0.307016	2.86731	-0.330733	0.49779	2.76312	-0.366811	0.47405	2.70375	-0.114673	0.536373	2.91063	-0.134719	0.296705	2.86526	-0.301695	0.184384	2.84912	-0.360194	0.154056	2.84721	0.093459	0.0929079	3.04876	0.0777139	-0.279474	3.05584	0.0747313	-0.563048	3.03572	0.0465175	-0.622608
	3211	2	0.0988856	0.14972	3.02393	0.0453208	0.206174	3.00345	-0.22075	0.496987	2.91093	-0.392649	0.62167	2.86799	-0.27552	0.466709	3.05939	-0.15652	0.3065	2.86892	-0.328646	0.496228	2.76362	-0.363947	0.471643	2.70424	-0.0554895	0.49165	2.92537	-0.133944	0.292968	2.86577	-0.300808	0.184104	2.85019	-0.359305	0.153776	2.84828	0.0931358	0.0943201	3.04875	0.0778059	-0.277943	3.0563	0.0747653	-0.562951	3.03579	0.0510864	-0.623109
Adult_touching_kid	3212	2	0.0987041	0.150915	3.02399	0.0451143	0.207254	3.00342	-0.221306	0.49737	2.91049	-0.392869	0.622373	2.86765	-0.276369	0.467663	3.05915	-0.155633	0.305634	2.86991	-0.327301	0.494628	2.76346	-0.361798	0.46897	2.70402	-0.0664766	0.486431	2.91796	-0.13338	0.288502	2.86577	-0.300526	0.183782	2.85103	-0.359023	0.153455	2.84912	0.0928612	0.0952957	3.04874	0.0778721	-0.276891	3.05673	0.0747998	-0.562869	3.03591	0.0512914	-0.623213
	3220	2	0.0979619	0.150243	3.02443	0.0448858	0.207127	3.00349	-0.21657	0.495111	2.90907	-0.389588	0.623267	2.8656	-0.275519	0.467974	3.05864	-0.153708	0.303559	2.86987	-0.318483	0.48039	2.74685	-0.35684	0.457472	2.68038	-0.027699	0.462705	2.92678	-0.130269	0.284192	2.8658	-0.299739	0.183656	2.85169	-0.358235	0.15333	2.84977	0.0900902	0.0913628	3.0512	0.077975	-0.279957	3.05772	0.0748187	-0.562825	3.03594	0.0515632	-0.623182
	3221	2	0.0972318	0.149229	3.02484	0.0446517	0.206762	3.00354	-0.214837	0.495281	2.90792	-0.387091	0.624513	2.86379	-0.275135	0.46885	3.05802	-0.152931	0.302921	2.86966	-0.31509	0.47443	2.73646	-0.356326	0.453615	2.66477	-0.0152343	0.454115	2.9292	-0.126115	0.279717	2.86528	-0.298666	0.183462	2.85217	-0.35716	0.153137	2.85026	0.0879721	0.0880804	3.05313	0.0780459	-0.282863	3.0585	0.0748374	-0.562777	3.03597	0.108115	-0.615998
	3222	2	0.096605	0.14811	3.02519	0.0444751	0.206242	3.00358	-0.21315	0.495685	2.90712	-0.384844	0.625814	2.86241	-0.274503	0.469751	3.05752	-0.152266	0.302521	2.86941	-0.312835	0.470896	2.72989	-0.355979	0.451629	2.65529	-0.00795861	0.450056	2.9305	-0.122414	0.275953	2.86465	-0.29759	0.183248	2.85249	-0.356082	0.152923	2.85058	0.0864432	0.0855841	3.05455	0.0780674	-0.285278	3.05911	0.0748932	-0.562677	3.03591	0.0862777	-0.617584
	3223	2	0.0962266	0.146875	3.02547	0.0445917	0.205371	3.00362	-0.207034	0.494648	2.90662	-0.382172	0.626677	2.86117	-0.271379	0.46994	3.05707	-0.149926	0.301351	2.86874	-0.30932	0.467336	2.72495	-0.354243	0.449548	2.64912	-0.00472765	0.451215	2.93124	-0.116968	0.272374	2.86403	-0.294837	0.182925	2.8528	-0.353327	0.1526	2.85088	0.0856845	0.083988	3.05511	0.0781509	-0.287041	3.05966	0.0749622	-0.562605	3.03583	0.072837	-0.618979
	3224	2	0.100254	0.141877	3.0253	0.0531946	0.198014	3.003	-0.16805	0.47461	2.9064	-0.349399	0.611248	2.86499	-0.242357	0.456775	3.05628	-0.123944	0.285936	2.86615	-0.284271	0.450532	2.7187	-0.333378	0.436155	2.64199	-0.0625979	0.481595	2.90794	-0.112729	0.269828	2.86343	-0.292346	0.18271	2.85293	-0.350833	0.152386	2.85101	0.091213	0.0829091	3.05391	0.078052	-0.287706	3.06001	0.0750047	-0.562563	3.03579	0.0574929	-0.621608
	3226	2	0.102842	0.138703	3.02542	0.0561299	0.195754	3.00322	-0.175783	0.503054	2.91317	-0.347776	0.617173	2.86431	-0.240947	0.46905	3.05913	-0.123606	0.296047	2.86774	-0.284483	0.460429	2.7187	-0.334858	0.447656	2.64153	-0.0834659	0.47613	2.89666	-0.108682	0.267889	2.86288	-0.289421	0.18255	2.85295	-0.347906	0.152228	2.85104	0.0953479	0.0831722	3.05312	0.077869	-0.287924	3.0603	0.0750436	-0.562528	3.03575	0.0444349	-0.623606
	3227	2	0.104272	0.136931	3.02564	0.0575992	0.19471	3.00345	-0.18259	0.519392	2.91731	-0.350943	0.625792	2.86428	-0.241801	0.479808	3.0618	-0.125296	0.305843	2.86955	-0.28695	0.470783	2.72015	-0.337725	0.458481	2.64283	-0.0944037	0.474669	2.89126	-0.105458	0.266492	2.86236	-0.286845	0.182455	2.85287	-0.345328	0.152134	2.85096	0.0987186	0.0844432	3.05379	0.0775898	-0.287366	3.06047	0.075108	-0.562426	3.03566	0.037257	-0.624371
	3228	2	0.105319	0.135689	3.02582	0.0586537	0.193998	3.00366	-0.184536	0.52147	2.91769	-0.354311	0.630967	2.86401	-0.241053	0.482227	3.06236	-0.125072	0.307754	2.86968	-0.288927	0.472263	2.71929	-0.337942	0.459907	2.64202	-0.101685	0.47969	2.88861	-0.102355	0.265456	2.86191	-0.283988	0.182359	2.85274	-0.342469	0.152039	2.85083	0.1012	0.0855515	3.05438	0.0772971	-0.286664	3.06059	0.0751699	-0.562333	3.03555	0.0365974	-0.624601
	3229	2	0.105988	0.134914	3.02605	0.0593201	0.193908	3.0043	-0.187199	0.527093	2.9233	-0.358247	0.636486	2.86535	-0.242396	0.489175	3.06732	-0.126805	0.314641	2.87431	-0.291485	0.479284	2.7246	-0.340003	0.466276	2.64766	-0.105656	0.484005	2.88756	-0.0999613	0.264737	2.8615	-0.281642	0.18229	2.85256	-0.340121	0.15197	2.85064	0.10276	0.0868337	3.05462	0.0770419	-0.285387	3.06071	0.0752034	-0.562239	3.03552	0.0388982	-0.624333
Adult_touching_kid	3230	2	0.106452	0.134376	3.0264	0.0595691	0.194236	3.00524	-0.189121	0.530475	2.92687	-0.361515	0.64062	2.86653	-0.243886	0.494376	3.07111	-0.128546	0.319941	2.87792	-0.293773	0.484649	2.72888	-0.341898	0.471072	2.65228	-0.0998748	0.481899	2.89034	-0.0981062	0.264313	2.8611	-0.279731	0.182321	2.8523	-0.338209	0.152002	2.85039	0.103695	0.0878054	3.05512	0.0768592	-0.284434	3.06081	0.0752243	-0.562181	3.03548	0.0410059	-0.624296
	4995	4	0.50818	0.238229	2.67652	0.510576	0.305056	2.67055	0.523261	0.638973	2.64689	0.539528	0.82782	2.55059	0.366261	0.556591	2.65999	0.283462	0.329327	2.71236	0.25989	0.148707	2.60785	0.26157	0.100634	2.58473	0.694421	0.555206	2.70154	0.746139	0.309635	2.77328	0.784138	0.0950227	2.74141	0.794826	0.0171227	2.73512	0.429877	0.161825	2.67316	0.336504	-0.185064	2.71811	0.289544	-0.465483	2.86244	0.300745	-0.475823
	4996	4	0.46432	0.285882	2.73884	0.466841	0.354565	2.7316	0.480978	0.696947	2.70188	0.507413	0.888909	2.60549	0.324605	0.607461	2.70068	0.238343	0.379964	2.75525	0.228683	0.206415	2.64018	0.224392	0.16161	2.61186	0.681425	0.610628	2.78273	0.713845	0.353792	2.85133	0.747446	0.137495	2.8151	0.756503	0.0536972	2.82408	0.379566	0.216587	2.72011	0.305895	-0.173349	2.79252	0.293715	-0.487791	2.92474	0.31123	-0.493448
	4997	4	0.45137	0.288636	2.76874	0.453778	0.357962	2.76029	0.467377	0.703483	2.72587	0.488047	0.895832	2.63601	0.305247	0.617675	2.73117	0.214784	0.383751	2.78233	0.213331	0.217453	2.65673	0.204303	0.178786	2.62656	0.665599	0.613226	2.80713	0.700408	0.35669	2.87764	0.73273	0.135399	2.87285	0.756209	0.0543277	2.86791	0.36567	0.218334	2.74735	0.310186	-0.166283	2.84061	0.312338	-0.47823	2.95382	0.328561	-0.478369
	4998	4	0.430631	0.285844	2.7859	0.433498	0.355967	2.77744	0.449457	0.705554	2.74337	0.478351	0.898898	2.65256	0.291628	0.619414	2.74997	0.190757	0.395989	2.80694	0.192006	0.23556	2.67285	0.191686	0.178771	2.63565	0.640468	0.612059	2.82174	0.673752	0.360266	2.90462	0.710661	0.13161	2.90111	0.729731	0.0587431	2.92559	0.348087	0.218719	2.76131	0.305592	-0.16663	2.85125	0.314168	-0.482771	2.96295	0.329017	-0.48077
	4999	4	0.415583	0.288234	2.80594	0.417823	0.357659	2.798	0.42977	0.703317	2.76768	0.459847	0.89288	2.67406	0.25798	0.624176	2.78669	0.180387	0.390331	2.81894	0.163672	0.233558	2.68306	0.160413	0.184422	2.65473	0.622777	0.615973	2.84707	0.656505	0.36413	2.93079	0.691206	0.138807	2.93759	0.717634	0.0558487	2.94097	0.327086	0.220889	2.79067	0.296699	-0.162211	2.86001	0.310927	-0.485254	2.96702	0.326739	-0.483452
	5000	4	0.405004	0.291165	2.82393	0.406268	0.3605	2.81546	0.413262	0.706151	2.78326	0.441299	0.902159	2.70044	0.250463	0.621109	2.79663	0.157914	0.400167	2.85285	0.15126	0.242689	2.71432	0.150936	0.184909	2.67056	0.605129	0.61886	2.8657	0.638647	0.3657	2.94746	0.672698	0.131312	2.95456	0.695004	0.0705251	2.97912	0.321278	0.221565	2.80407	0.288712	-0.163039	2.87117	0.309799	-0.487027	2.96907	0.32361	-0.483925
	5001	4	0.393515	0.292749	2.8429	0.393677	0.362417	2.83422	0.394922	0.710088	2.80142	0.426527	0.90355	2.71774	0.22839	0.619253	2.8248	0.148789	0.394859	2.86554	0.139008	0.23039	2.73901	0.128553	0.181424	2.69533	0.587609	0.623558	2.88688	0.624541	0.371132	2.96963	0.656351	0.125969	2.97805	0.673094	0.0604387	3.00392	0.310782	0.221488	2.82479	0.281852	-0.170443	2.89112	0.307816	-0.489867	2.97558	0.320313	-0.48542
	5002	4	0.390849	0.283948	2.84923	0.390515	0.35288	2.83967	0.388829	0.696322	2.80279	0.412177	0.897789	2.72931	0.224718	0.606938	2.83036	0.14297	0.382825	2.87344	0.129231	0.209867	2.75323	0.115344	0.153942	2.7136	0.566379	0.614928	2.89054	0.606458	0.378003	2.99422	0.630732	0.146093	2.99382	0.642832	0.0690455	3.00378	0.31355	0.207635	2.83264	0.278701	-0.180463	2.88098	0.299468	-0.488958	2.95286	0.307333	-0.48605
	5003	4	0.390217	0.279443	2.851	0.389414	0.348074	2.84115	0.384919	0.689354	2.80323	0.407607	0.890564	2.73132	0.22154	0.601599	2.83524	0.136469	0.378641	2.89075	0.124391	0.196835	2.76493	0.108401	0.136983	2.73159	0.557121	0.608369	2.88937	0.601081	0.373381	2.99258	0.623947	0.148074	2.98148	0.627948	0.0750566	2.99253	0.315694	0.200997	2.83613	0.277393	-0.187245	2.87551	0.295254	-0.488351	2.94239	0.301099	-0.486441
Adult_walking_backward	5004	4	0.389438	0.277967	2.85535	0.387733	0.346668	2.84605	0.374308	0.69008	2.81509	0.400305	0.887217	2.73795	0.217915	0.598403	2.84115	0.13242	0.376944	2.90093	0.104539	0.194151	2.79794	0.0963151	0.131386	2.76507	0.549024	0.607002	2.8913	0.595535	0.371096	2.99069	0.617544	0.154296	2.97568	0.620571	0.0786586	2.98796	0.317029	0.198137	2.84193	0.276074	-0.18964	2.87426	0.293027	-0.488354	2.93752	0.298427	-0.487406
	5048	4	0.283077	0.305599	3.07726	0.283711	0.376338	3.06987	0.283608	0.730498	3.04894	0.281621	0.933142	2.97457	0.122827	0.639135	3.06471	0.0582304	0.390172	3.14061	0.0300547	0.189255	3.07165	0.0324243	0.118769	3.0659	0.461098	0.641428	3.09937	0.495732	0.380098	3.13492	0.523435	0.196124	3.03898	0.524674	0.122077	3.00878	0.204655	0.232623	3.07303	0.157718	-0.196522	3.09143	0.185352	-0.499105	3.11047	0.17036	-0.496958
	5052	4	0.229874	0.306911	3.06335	0.227848	0.378518	3.05919	0.217778	0.737184	3.05236	0.208667	0.950338	2.99121	0.0515891	0.638842	3.07334	0.00424968	0.383367	3.14452	-0.0182114	0.180189	3.05456	-0.0195142	0.106781	3.03925	0.390698	0.643584	3.08924	0.436278	0.381401	3.11099	0.468871	0.200262	3.00475	0.467822	0.128853	2.97759	0.154752	0.230628	3.06119	0.142883	-0.193152	3.08939	0.175496	-0.497912	3.1111	0.163479	-0.495657
	5053	4	0.208465	0.307323	3.05749	0.205254	0.379307	3.05484	0.187588	0.740295	3.05413	0.16785	0.960361	2.99933	0.0188752	0.637753	3.07705	-0.0246455	0.379819	3.14575	-0.0431283	0.1764	3.04838	-0.0429839	0.101444	3.02844	0.354764	0.645487	3.08461	0.412503	0.381461	3.10188	0.445126	0.200207	2.99413	0.441327	0.127706	2.97552	0.134834	0.229684	3.05605	0.134575	-0.191516	3.08776	0.16934	-0.496374	3.11158	0.158543	-0.494029
	5054	4	0.196481	0.307679	3.05432	0.192708	0.37985	3.05252	0.171862	0.741904	3.055	0.161352	0.962375	3.00138	0.00255962	0.637759	3.07898	-0.0379596	0.378453	3.14657	-0.055377	0.174899	3.04457	-0.0545204	0.098929	3.02227	0.338301	0.646309	3.08204	0.399248	0.38156	3.09705	0.433557	0.195651	3.00519	0.431449	0.118642	2.98397	0.123475	0.229275	3.05315	0.129187	-0.190903	3.0861	0.16497	-0.494862	3.112	0.154705	-0.492414
	5055	4	0.189106	0.30782	3.05193	0.184977	0.380139	3.05097	0.162659	0.742988	3.05552	0.15638	0.963171	3.00548	-0.00380019	0.63681	3.07948	-0.0470126	0.377391	3.14711	-0.0634293	0.17412	3.04241	-0.0614204	0.0969042	3.01939	0.328693	0.647046	3.08041	0.393143	0.381586	3.09743	0.424906	0.193203	3.0113	0.424827	0.113591	2.99151	0.116795	0.228891	3.05078	0.125642	-0.190995	3.084	0.161872	-0.493589	3.1122	0.151829	-0.491052
	5056	4	0.187642	0.307632	3.05052	0.183479	0.380047	3.05062	0.161093	0.743441	3.05576	0.154316	0.962713	3.00858	-0.00532507	0.635535	3.07946	-0.0515675	0.376613	3.14736	-0.0680905	0.173415	3.04169	-0.0638082	0.0956019	3.01984	0.324998	0.64818	3.0804	0.393727	0.382626	3.10204	0.424762	0.187605	3.02534	0.426108	0.107339	3.00338	0.116063	0.228513	3.04914	0.119028	-0.185014	3.07854	0.159411	-0.492951	3.11214	0.149334	-0.490335
	5060	4	0.184846	0.307502	3.04865	0.180273	0.37996	3.05007	0.15692	0.74359	3.05591	0.153937	0.954784	3.01252	-0.00602632	0.634648	3.07846	-0.0550779	0.375939	3.14667	-0.0723696	0.172986	3.04014	-0.067487	0.0949022	3.01798	0.324309	0.648687	3.08239	0.394274	0.382896	3.10886	0.43541	0.184158	3.05191	0.442572	0.108038	3.03581	0.114076	0.228157	3.0463	0.114628	-0.180161	3.07385	0.157186	-0.492989	3.11177	0.146999	-0.490293
	5061	4	0.183875	0.307475	3.04703	0.179046	0.379876	3.05004	0.155584	0.743428	3.05591	0.154579	0.952209	3.01428	-0.00477137	0.633912	3.077	-0.0564734	0.375489	3.14439	-0.0751079	0.172834	3.03822	-0.0699148	0.0944759	3.01648	0.327038	0.649152	3.08663	0.396119	0.383038	3.11494	0.440922	0.183175	3.06484	0.449224	0.10919	3.04844	0.113601	0.228098	3.04343	0.112165	-0.177113	3.07078	0.155664	-0.49289	3.11131	0.145277	-0.490158
	5063	4	0.182815	0.30745	3.04547	0.17776	0.379797	3.05005	0.154884	0.743288	3.05594	0.155594	0.949366	3.01528	-0.00517935	0.633714	3.07603	-0.0574233	0.375593	3.14088	-0.0755524	0.173005	3.03249	-0.0710594	0.0951273	3.01416	0.326071	0.649316	3.08837	0.396688	0.383455	3.11897	0.44377	0.183036	3.07294	0.452309	0.109221	3.0553	0.113114	0.228177	3.03994	0.110494	-0.174682	3.06791	0.153868	-0.492162	3.10784	0.142981	-0.489473
Kid_Standing	5066	4	0.181914	0.307512	3.04404	0.176599	0.379787	3.05023	0.153806	0.74341	3.05584	0.157505	0.949822	3.01406	-0.00517077	0.633943	3.07319	-0.0591056	0.375955	3.13345	-0.076997	0.17495	3.02685	-0.0718777	0.0968904	3.00678	0.324849	0.649341	3.08947	0.39512	0.383408	3.12231	0.444295	0.182724	3.0771	0.453747	0.107824	3.05928	0.112739	0.228739	3.03584	0.10924	-0.172778	3.06512	0.152088	-0.489656	3.10317	0.140649	-0.487382
	5069	4	0.181335	0.307459	3.0427	0.175676	0.379687	3.05053	0.152314	0.743488	3.05531	0.156385	0.945055	3.01028	-0.00568706	0.63385	3.06936	-0.0621192	0.377805	3.12348	-0.0789412	0.176531	3.01289	-0.073559	0.10055	2.99286	0.322655	0.649623	3.09046	0.392486	0.383763	3.12409	0.440535	0.182584	3.07695	0.450657	0.103919	3.05942	0.112832	0.228984	3.03187	0.108274	-0.17141	3.0625	0.159472	-0.488371	3.09805	0.144787	-0.486434
	5070	4	0.180763	0.307351	3.04126	0.174869	0.379576	3.05076	0.150997	0.743589	3.05474	0.155044	0.943989	3.0079	-0.00628457	0.633758	3.06591	-0.0646144	0.378977	3.11595	-0.0801626	0.177158	3.00397	-0.0762094	0.103991	2.98157	0.319914	0.650016	3.09058	0.389802	0.384396	3.12493	0.433437	0.181873	3.07178	0.44549	0.0996987	3.05578	0.112721	0.229199	3.02856	0.107589	-0.170582	3.06033	0.167541	-0.489052	3.09467	0.150266	-0.486875
	5071	4	0.180164	0.3071	3.03963	0.174156	0.379391	3.05095	0.149821	0.743609	3.05409	0.15395	0.942291	3.00587	-0.00709289	0.633622	3.06287	-0.0666121	0.37975	3.11051	-0.0813458	0.177197	2.99761	-0.0779784	0.106016	2.97412	0.316481	0.650411	3.08983	0.387306	0.385163	3.12516	0.428416	0.181576	3.06752	0.433558	0.104954	3.04293	0.112397	0.229237	3.02543	0.107375	-0.173161	3.05829	0.17361	-0.489598	3.09304	0.154965	-0.487297
	5072	4	0.179545	0.306739	3.03783	0.173497	0.379142	3.0511	0.148676	0.743603	3.05329	0.152823	0.94286	3.00376	-0.00796521	0.633459	3.06001	-0.0683976	0.37992	3.10538	-0.0820235	0.177012	2.99318	-0.0791624	0.107041	2.96918	0.313547	0.650529	3.08867	0.384303	0.385533	3.12412	0.422964	0.181507	3.06212	0.423023	0.101259	3.03468	0.111956	0.229185	3.0225	0.107306	-0.175449	3.05661	0.177429	-0.489764	3.09203	0.158172	-0.487453
	5073	4	0.178791	0.306266	3.03586	0.17277	0.378792	3.05114	0.147358	0.74347	3.05186	0.151311	0.944127	3.00106	-0.00874742	0.63324	3.05733	-0.0696019	0.379882	3.10189	-0.0824678	0.17707	2.98999	-0.0800462	0.107478	2.96571	0.311129	0.650516	3.08735	0.381666	0.385686	3.12264	0.417969	0.181475	3.05606	0.417527	0.0988277	3.03021	0.111434	0.229058	3.02006	0.107309	-0.177202	3.0553	0.179136	-0.489523	3.09127	0.159514	-0.487257
	5074	4	0.177777	0.305533	3.03329	0.171874	0.378224	3.05076	0.145906	0.74294	3.04857	0.150231	0.945417	2.99738	-0.00950561	0.632937	3.05473	-0.0704445	0.37977	3.09936	-0.0828698	0.176956	2.9877	-0.080829	0.107801	2.9631	0.308307	0.650213	3.08467	0.378259	0.38529	3.11831	0.414579	0.181401	3.05101	0.409335	0.108694	3.01781	0.110804	0.22884	3.01783	0.107352	-0.178456	3.05427	0.172296	-0.487269	3.09204	0.15572	-0.485811
	5075	4	0.176743	0.304893	3.0305	0.170839	0.377619	3.04985	0.144255	0.742218	3.04365	0.149378	0.949556	2.99009	-0.0102591	0.632772	3.05222	-0.071036	0.379632	3.0975	-0.0831809	0.176762	2.98608	-0.0813625	0.107994	2.9613	0.306215	0.649989	3.08236	0.37606	0.385017	3.11466	0.412164	0.180749	3.04602	0.407127	0.109834	3.01454	0.110022	0.228624	3.01539	0.108301	-0.181233	3.05316	0.171452	-0.486921	3.09191	0.155355	-0.485564
	5076	4	0.175948	0.304308	3.02787	0.169918	0.376991	3.0486	0.142722	0.741499	3.03904	0.148667	0.952762	2.98424	-0.0109851	0.632613	3.04996	-0.0714182	0.379553	3.0962	-0.0834214	0.176519	2.98497	-0.0817211	0.108142	2.96003	0.304439	0.649863	3.07956	0.374336	0.384795	3.11013	0.410852	0.181685	3.0421	0.406412	0.110504	3.01226	0.109443	0.228373	3.01333	0.109589	-0.184136	3.05228	0.17293	-0.48955	3.09288	0.156599	-0.487446
	5077	4	0.175221	0.303818	3.02461	0.168907	0.376337	3.04616	0.141099	0.740634	3.03306	0.14857	0.955121	2.97806	-0.0116987	0.632531	3.0475	-0.0715614	0.379253	3.09485	-0.0835993	0.176211	2.98424	-0.0819292	0.108153	2.9592	0.303171	0.649626	3.0765	0.373184	0.384436	3.1059	0.411098	0.183034	3.03768	0.407697	0.109082	3.00917	0.10891	0.228118	3.011	0.111521	-0.187063	3.05147	0.174147	-0.4914	3.09364	0.157626	-0.488821
Kid_Standing	5078	4	0.174451	0.303316	3.02069	0.167729	0.375665	3.04267	0.139744	0.740246	3.02806	0.149101	0.956142	2.97129	-0.0123119	0.631835	3.04273	-0.0714857	0.378913	3.09357	-0.0836725	0.175824	2.98381	-0.0817715	0.107832	2.95879	0.302389	0.649265	3.07301	0.372428	0.383707	3.10047	0.412307	0.184071	3.03289	0.411436	0.106435	3.00614	0.108235	0.227736	3.00793	0.113167	-0.189446	3.05087	0.174933	-0.49299	3.09417	0.158297	-0.490024
	5086	4	0.186125	0.304872	2.99345	0.177919	0.376732	3.00685	0.144794	0.738256	2.98742	0.169446	0.951146	2.92427	-0.00400091	0.628549	3.00291	-0.0660455	0.376303	3.07838	-0.0790924	0.17407	2.97783	-0.0724295	0.101089	2.95542	0.31312	0.649552	3.04746	0.382154	0.382969	3.07466	0.433519	0.190378	2.99892	0.44085	0.107665	2.969	0.119895	0.22799	2.9823	0.11702	-0.192242	3.04556	0.171551	-0.493206	3.09162	0.155824	-0.490183
	5087	4	0.192899	0.305742	2.98045	0.184837	0.377269	2.98788	0.149895	0.735413	2.96518	0.188683	0.947428	2.8914	0.00117198	0.627017	2.9806	-0.0608922	0.374534	3.06679	-0.0738596	0.171788	2.97138	-0.06248	0.0935487	2.9503	0.319518	0.649734	3.03443	0.387223	0.382838	3.06277	0.44646	0.195144	2.97769	0.458918	0.134487	2.94334	0.127033	0.228208	2.96963	0.120754	-0.191143	3.03715	0.168807	-0.49348	3.08943	0.153726	-0.490385
	5089	4	0.202964	0.307792	2.96787	0.194899	0.378595	2.97063	0.159359	0.73139	2.94471	0.20856	0.944186	2.87229	0.0117	0.622834	2.95761	-0.0495835	0.371358	3.04238	-0.0588952	0.163193	2.9498	-0.0492306	0.0853705	2.94162	0.332224	0.650553	3.02506	0.392542	0.382921	3.05321	0.456829	0.206239	2.94126	0.467439	0.141823	2.89434	0.13911	0.229078	2.95277	0.125509	-0.187093	3.02496	0.166673	-0.493722	3.08771	0.152089	-0.490577
	5090	4	0.210968	0.308657	2.95966	0.202548	0.378816	2.96003	0.166961	0.727949	2.93277	0.221663	0.941707	2.86177	0.0224877	0.619516	2.94131	-0.0412969	0.370686	3.02707	-0.0519172	0.159757	2.93983	-0.0343288	0.0787484	2.92793	0.343515	0.650759	3.01778	0.396594	0.383044	3.04674	0.463155	0.213872	2.92058	0.474678	0.147743	2.86498	0.147937	0.229184	2.94244	0.129637	-0.185167	3.01661	0.16502	-0.494465	3.08541	0.150751	-0.491197
	5091	4	0.22187	0.307966	2.95094	0.212844	0.377777	2.94984	0.177488	0.72528	2.9228	0.236099	0.939191	2.85624	0.0433932	0.615112	2.92217	-0.0251929	0.366415	2.9978	-0.0410639	0.159655	2.91231	-0.023304	0.0745794	2.91307	0.361421	0.644939	3.0131	0.402786	0.384212	3.03841	0.471379	0.237074	2.88071	0.473794	0.176323	2.83382	0.160544	0.227665	2.92931	0.135607	-0.188407	3.00841	0.163872	-0.495301	3.08317	0.149859	-0.491895
	5092	4	0.230214	0.307252	2.94465	0.221122	0.376828	2.94259	0.187688	0.723257	2.91588	0.250287	0.936399	2.85292	0.0544906	0.613116	2.91252	-0.017986	0.364802	2.98478	-0.0343795	0.159964	2.8978	-0.0115647	0.0764653	2.89367	0.375206	0.641773	3.01047	0.409709	0.387669	3.03049	0.482707	0.259695	2.85443	0.480979	0.217637	2.81424	0.168206	0.226647	2.92123	0.141698	-0.188606	2.99999	0.163633	-0.496353	3.08096	0.14985	-0.49278
	5093	4	0.243205	0.30615	2.93671	0.2344	0.375708	2.93419	0.203476	0.722611	2.90884	0.272864	0.933698	2.85259	0.0655434	0.611246	2.90568	-0.00925303	0.363405	2.97193	-0.0277639	0.161061	2.88539	-0.00220891	0.0800576	2.87592	0.387982	0.640068	3.00873	0.418446	0.392988	3.02167	0.492657	0.28126	2.8333	0.496094	0.236554	2.77601	0.181134	0.224849	2.9101	0.1475	-0.192182	2.99302	0.163832	-0.497653	3.0788	0.150215	-0.493856
	5094	4	0.254836	0.304898	2.93058	0.246135	0.374654	2.92786	0.215691	0.722884	2.90392	0.285784	0.931984	2.85119	0.076176	0.609656	2.90055	0.000404244	0.360888	2.95957	-0.01697	0.161658	2.87177	0.00459742	0.08271	2.86482	0.401058	0.638916	3.00751	0.428833	0.397057	3.01254	0.495406	0.308492	2.80624	0.506628	0.277722	2.74317	0.190937	0.223323	2.90295	0.153057	-0.196179	2.98756	0.164536	-0.498808	3.07672	0.150994	-0.494826
	5095	4	0.269609	0.305405	2.92353	0.262637	0.375699	2.92039	0.243064	0.728202	2.89656	0.314322	0.933147	2.85065	0.0899268	0.609138	2.89493	0.0111562	0.360106	2.94816	-0.00567702	0.162472	2.85679	0.0145666	0.0887443	2.84791	0.42023	0.635364	3.00733	0.438162	0.40215	3.00461	0.498099	0.345506	2.78228	0.513123	0.328285	2.72034	0.204672	0.223579	2.89342	0.15887	-0.20117	2.98247	0.16531	-0.499985	3.07493	0.15179	-0.495811
Kid_Standing	5096	4	0.280943	0.30574	2.91826	0.274804	0.37651	2.9152	0.258687	0.731782	2.89348	0.329865	0.933784	2.85024	0.105746	0.610299	2.88938	0.0193805	0.359894	2.94061	0.00483295	0.163399	2.84596	0.0221339	0.0920811	2.83642	0.431718	0.634725	3.00684	0.452001	0.410571	2.98918	0.503298	0.379717	2.75806	0.517064	0.376238	2.70693	0.215303	0.224135	2.88654	0.164376	-0.204991	2.977	0.166242	-0.501035	3.07337	0.156525	-0.4974
	5107	4	0.345421	0.291986	2.87957	0.344805	0.366014	2.8833	0.343497	0.738667	2.87603	0.401116	0.943443	2.83879	0.180293	0.62265	2.86654	0.0951459	0.371878	2.89829	0.0909634	0.18087	2.80036	0.098358	0.114532	2.7884	0.505617	0.60534	2.85688	0.574017	0.409248	2.8229	0.51859	0.53902	2.68166	0.511056	0.599731	2.71429	0.273018	0.221693	2.85936	0.246265	-0.177737	2.82149	0.234843	-0.464671	2.87863	0.223094	-0.467307
	5108	4	0.38651	0.281877	2.85247	0.389541	0.357845	2.86162	0.395986	0.741255	2.86345	0.440627	0.949201	2.83152	0.229463	0.631656	2.85164	0.144918	0.380443	2.87212	0.142912	0.191226	2.77496	0.147924	0.128564	2.75929	0.535037	0.596104	2.80541	0.612133	0.411106	2.76602	0.528883	0.633813	2.63092	0.512349	0.681103	2.70552	0.307426	0.219737	2.84306	0.281251	-0.182485	2.76707	0.259442	-0.461063	2.82014	0.232245	-0.463708
	5109	4	0.401838	0.277728	2.84056	0.406029	0.354691	2.85251	0.41499	0.74245	2.85816	0.455904	0.950758	2.82735	0.246569	0.634531	2.84617	0.163682	0.383106	2.8621	0.162549	0.194603	2.76529	0.165494	0.133184	2.74847	0.545081	0.59079	2.76817	0.632067	0.411556	2.72723	0.533189	0.66884	2.60986	0.506346	0.742669	2.63044	0.3207	0.218867	2.83599	0.303218	-0.183971	2.73388	0.287042	-0.45648	2.73266	0.244874	-0.45945
	5110	4	0.41103	0.275192	2.83271	0.416125	0.352515	2.84627	0.421845	0.739965	2.85247	0.459883	0.949358	2.82081	0.257262	0.635861	2.84237	0.17458	0.384325	2.85643	0.167667	0.193902	2.76557	0.170212	0.132553	2.74764	0.544695	0.593079	2.7681	0.628193	0.411637	2.71592	0.534635	0.679147	2.5988	0.507163	0.709702	2.66525	0.329521	0.218157	2.83102	0.309936	-0.185133	2.72862	0.292067	-0.458963	2.72209	0.244628	-0.461057
	5111	4	0.414278	0.273876	2.82636	0.419049	0.350943	2.84086	0.423935	0.735423	2.84331	0.451459	0.945332	2.80613	0.258715	0.634741	2.84019	0.17792	0.383269	2.85567	0.170767	0.19134	2.76746	0.172027	0.129673	2.74889	0.55153	0.603373	2.77813	0.612925	0.418081	2.70394	0.533164	0.676813	2.59074	0.503445	0.737128	2.60277	0.333934	0.21715	2.82706	0.318218	-0.186973	2.72166	0.310181	-0.460808	2.70547	0.255942	-0.462451
	5112	4	0.411737	0.273144	2.82005	0.415392	0.349565	2.83519	0.416815	0.730504	2.83473	0.437203	0.940168	2.78843	0.253636	0.63114	2.83796	0.176443	0.380807	2.85697	0.167611	0.186955	2.77222	0.168392	0.124628	2.75322	0.55406	0.607773	2.7796	0.61503	0.422283	2.69367	0.534378	0.662982	2.5884	0.505367	0.720914	2.57736	0.333254	0.215285	2.82273	0.327692	-0.191225	2.71458	0.327071	-0.46659	2.69616	0.266226	-0.467191
	5113	4	0.406845	0.272592	2.81466	0.409772	0.348356	2.82981	0.408605	0.726297	2.82507	0.428636	0.937238	2.77846	0.246172	0.627371	2.8358	0.171654	0.377504	2.85968	0.160753	0.182116	2.77786	0.161566	0.119065	2.75855	0.552869	0.607032	2.78246	0.611488	0.417696	2.69169	0.534703	0.642809	2.58919	0.510669	0.672484	2.62498	0.329569	0.212924	2.81882	0.330475	-0.193235	2.71568	0.340456	-0.467915	2.68606	0.274585	-0.468475
	5114	4	0.400017	0.272521	2.80784	0.40141	0.347716	2.82173	0.394789	0.722557	2.80911	0.414541	0.931494	2.76217	0.239088	0.624021	2.83254	0.167358	0.374424	2.86122	0.155838	0.178232	2.78113	0.155854	0.11331	2.76536	0.551463	0.607474	2.78475	0.606491	0.417069	2.69168	0.534595	0.628202	2.58772	0.511696	0.659814	2.60267	0.324094	0.21038	2.81391	0.333714	-0.195614	2.72332	0.349434	-0.471311	2.68851	0.279985	-0.471521
	5115	4	0.393414	0.272219	2.80088	0.393481	0.346843	2.8128	0.385	0.718731	2.79449	0.404207	0.926404	2.74926	0.231604	0.619887	2.82535	0.16423	0.371758	2.86193	0.152071	0.17514	2.78283	0.151388	0.108958	2.76978	0.549513	0.606805	2.78502	0.601295	0.415361	2.69045	0.533311	0.61432	2.58449	0.511011	0.649449	2.58053	0.318243	0.207848	2.80857	0.335945	-0.196484	2.72972	0.353576	-0.473	2.69419	0.282385	-0.47295
Kid_Standing	5116	4	0.386586	0.272084	2.79244	0.38565	0.345976	2.80158	0.376935	0.713254	2.77797	0.385652	0.915533	2.72459	0.226121	0.617084	2.81841	0.161892	0.369804	2.86228	0.149217	0.172895	2.78394	0.149551	0.106374	2.77241	0.546774	0.605364	2.78381	0.597098	0.413602	2.68878	0.531956	0.604281	2.58117	0.509951	0.643279	2.5642	0.31192	0.205749	2.80175	0.336613	-0.196536	2.73249	0.354817	-0.473078	2.70018	0.283181	-0.473133
	5126	4	0.375526	0.273384	2.73495	0.373195	0.345691	2.735	0.356838	0.705414	2.70244	0.331797	0.897682	2.64598	0.203947	0.613265	2.77291	0.16371	0.366588	2.84031	0.143783	0.170185	2.76522	0.147598	0.0970888	2.75477	0.512392	0.605168	2.70221	0.57396	0.420912	2.60274	0.488998	0.595274	2.54867	0.479333	0.628077	2.57464	0.305167	0.201389	2.75306	0.33756	-0.199171	2.73616	0.364168	-0.478185	2.72578	0.292797	-0.477174
	5127	4	0.369658	0.274353	2.6973	0.366296	0.346006	2.68991	0.344925	0.702414	2.65439	0.298039	0.888629	2.59592	0.19225	0.611558	2.74909	0.165259	0.365096	2.82619	0.141326	0.16879	2.75349	0.147023	0.0919672	2.74419	0.49245	0.603911	2.65666	0.562863	0.42525	2.55268	0.469522	0.591647	2.53195	0.462976	0.621051	2.57905	0.302572	0.199398	2.72436	0.338032	-0.20106	2.73878	0.367973	-0.480206	2.73677	0.296772	-0.478728
	5128	4	0.367174	0.274645	2.68083	0.363434	0.346093	2.67155	0.340145	0.701304	2.63624	0.284825	0.884966	2.57658	0.187	0.61053	2.73856	0.167314	0.364484	2.81571	0.139598	0.168239	2.7451	0.146173	0.0867745	2.73437	0.483009	0.603295	2.63479	0.558667	0.42686	2.53255	0.459214	0.589527	2.52264	0.453328	0.616942	2.5817	0.301551	0.198504	2.70978	0.33511	-0.185374	2.7381	0.365103	-0.458701	2.74603	0.297212	-0.465894
	5129	4	0.365575	0.274814	2.67078	0.361454	0.346088	2.66027	0.337103	0.700845	2.62485	0.282181	0.885288	2.5726	0.183598	0.609788	2.73189	0.169061	0.364181	2.80883	0.138575	0.167984	2.73956	0.145714	0.0843195	2.72811	0.477702	0.602979	2.62188	0.555937	0.428147	2.51831	0.451626	0.589156	2.51344	0.447028	0.614587	2.58179	0.301037	0.198012	2.70082	0.333671	-0.175924	2.73721	0.362569	-0.447584	2.7496	0.296444	-0.457512
	5130	4	0.364699	0.275018	2.66364	0.360686	0.346328	2.65266	0.336903	0.7025	2.62051	0.28033	0.887221	2.56987	0.181457	0.609254	2.72724	0.17043	0.364145	2.80437	0.138369	0.168166	2.73518	0.145463	0.0834385	2.7224	0.474309	0.602744	2.61287	0.554102	0.428998	2.50851	0.446614	0.589594	2.50546	0.44252	0.613133	2.58102	0.30088	0.197847	2.69456	0.33368	-0.173455	2.73613	0.361358	-0.444477	2.75191	0.296099	-0.454979
	5131	4	0.364641	0.275174	2.65872	0.361086	0.346677	2.64826	0.338755	0.705153	2.62124	0.278703	0.888928	2.56825	0.180889	0.608823	2.7246	0.171994	0.364405	2.80095	0.138378	0.168686	2.73171	0.145343	0.0832567	2.71831	0.473651	0.602454	2.60779	0.552464	0.429745	2.5008	0.442388	0.591753	2.49585	0.438186	0.61318	2.57703	0.301157	0.197911	2.69007	0.334183	-0.172003	2.73409	0.359789	-0.44271	2.75229	0.2952	-0.453109
	5132	4	0.365533	0.275123	2.65544	0.362526	0.346866	2.64602	0.341496	0.707597	2.62399	0.280735	0.892123	2.57359	0.182433	0.608412	2.7232	0.173987	0.364885	2.79826	0.138695	0.169363	2.72895	0.145446	0.0835526	2.71494	0.474954	0.602268	2.60439	0.551546	0.430131	2.4953	0.440372	0.593387	2.48839	0.435328	0.614147	2.57218	0.302299	0.198186	2.68671	0.335609	-0.170582	2.73083	0.358568	-0.441215	2.7507	0.320763	-0.449837
	5133	4	0.367395	0.275291	2.65337	0.364916	0.347372	2.64516	0.345105	0.710039	2.62694	0.282835	0.894526	2.5777	0.185576	0.60843	2.72313	0.177393	0.365398	2.79622	0.139119	0.169971	2.727	0.145847	0.0838767	2.71268	0.478111	0.603194	2.60249	0.551402	0.430693	2.49134	0.43986	0.595843	2.48093	0.434134	0.615857	2.56563	0.304388	0.198878	2.68436	0.337448	-0.167335	2.72558	0.358287	-0.438075	2.74633	0.342829	-0.445922
	5134	4	0.370295	0.275306	2.65152	0.36789	0.34773	2.6444	0.348514	0.711995	2.62908	0.284831	0.896456	2.58066	0.190507	0.608517	2.72324	0.18183	0.366131	2.7947	0.139806	0.170722	2.72567	0.146393	0.0843615	2.71108	0.481521	0.60363	2.60043	0.552981	0.431404	2.48752	0.441166	0.59851	2.47314	0.434604	0.618635	2.55697	0.307742	0.199746	2.68202	0.33972	-0.162122	2.71929	0.359169	-0.432968	2.74028	0.360805	-0.441693
Adult_walking_backward	5135	4	0.374066	0.275735	2.64953	0.371668	0.348525	2.6434	0.353831	0.714672	2.63008	0.286722	0.898443	2.58252	0.19558	0.608685	2.7235	0.189387	0.366714	2.7931	0.142975	0.171374	2.72436	0.147212	0.0849051	2.70995	0.486269	0.605328	2.5985	0.553868	0.432378	2.48414	0.442535	0.601704	2.46476	0.435735	0.620977	2.54716	0.311974	0.201034	2.67938	0.342071	-0.158441	2.714	0.360625	-0.42948	2.73524	0.3699	-0.439746
	5143	4	0.416325	0.277079	2.60994	0.416592	0.349179	2.60776	0.417067	0.698898	2.59885	0.333875	0.911326	2.55824	0.258469	0.609024	2.70693	0.259198	0.363333	2.76726	0.208898	0.166851	2.71265	0.201213	0.0877729	2.69127	0.53963	0.612491	2.56003	0.583352	0.440609	2.43123	0.458129	0.603179	2.42056	0.427633	0.642559	2.4542	0.354366	0.203143	2.64217	0.367935	-0.170485	2.68329	0.372317	-0.437784	2.71902	0.385501	-0.448025
	5144	4	0.451414	0.27746	2.57899	0.453073	0.350645	2.58025	0.461997	0.715236	2.5767	0.373531	0.919787	2.53981	0.306467	0.608154	2.69152	0.311121	0.35941	2.74779	0.261929	0.153303	2.69286	0.244211	0.0858071	2.67511	0.58152	0.618473	2.53511	0.604702	0.448543	2.39415	0.462521	0.603583	2.40602	0.421906	0.65188	2.4088	0.390068	0.203667	2.61178	0.381991	-0.166425	2.66037	0.38001	-0.434174	2.70727	0.393308	-0.447575
	5145	4	0.468102	0.27748	2.56514	0.470901	0.351361	2.56801	0.481913	0.722427	2.56749	0.397204	0.922921	2.53069	0.336973	0.608532	2.67992	0.338029	0.356551	2.73783	0.289604	0.147511	2.68417	0.265427	0.0861552	2.66654	0.60295	0.621101	2.52257	0.616072	0.451508	2.37814	0.468296	0.602391	2.39382	0.420499	0.655294	2.38844	0.407854	0.20402	2.5973	0.391176	-0.170119	2.65029	0.384807	-0.436554	2.70158	0.398359	-0.449869
	5146	4	0.477436	0.277473	2.55747	0.481241	0.351192	2.5611	0.50142	0.704167	2.55903	0.410213	0.924724	2.5256	0.351966	0.608842	2.67461	0.352882	0.355408	2.7324	0.310949	0.142588	2.67444	0.281568	0.0845465	2.65668	0.615289	0.62205	2.51525	0.622506	0.453216	2.36786	0.47163	0.602112	2.38611	0.419929	0.65765	2.37482	0.417473	0.204319	2.58959	0.397827	-0.174581	2.64413	0.389132	-0.440319	2.69811	0.402139	-0.45329
	5147	4	0.484632	0.277188	2.55223	0.489316	0.350911	2.55638	0.516335	0.709592	2.55346	0.42257	0.925991	2.52129	0.362796	0.608954	2.67059	0.363736	0.354602	2.72833	0.323516	0.139714	2.66896	0.292492	0.0830906	2.64995	0.625379	0.620974	2.50917	0.62781	0.45305	2.36008	0.492846	0.606285	2.37657	0.471133	0.639024	2.40682	0.424485	0.204397	2.58444	0.403488	-0.179727	2.64008	0.394388	-0.445652	2.69528	0.40549	-0.45758
	5148	4	0.490883	0.276272	2.54894	0.496019	0.350271	2.55333	0.524257	0.713298	2.55056	0.434624	0.92703	2.51599	0.370338	0.608958	2.66795	0.37152	0.353993	2.72539	0.334078	0.141587	2.66404	0.31652	0.0877395	2.64088	0.632687	0.619087	2.50427	0.637627	0.449929	2.35466	0.525979	0.61098	2.36813	0.490414	0.646764	2.39747	0.43054	0.203929	2.58132	0.407523	-0.183519	2.63706	0.39777	-0.449239	2.69327	0.406039	-0.459545
	5149	4	0.497185	0.27526	2.54714	0.50282	0.349642	2.55119	0.530405	0.716831	2.54715	0.446575	0.926007	2.51065	0.376373	0.609012	2.66549	0.377442	0.353627	2.72308	0.343096	0.144987	2.65925	0.327247	0.0901173	2.63643	0.638115	0.61755	2.50052	0.646429	0.447018	2.35159	0.53819	0.611176	2.3656	0.49986	0.649191	2.39364	0.436482	0.203511	2.58002	0.411951	-0.183435	2.63145	0.401119	-0.448675	2.68996	0.408021	-0.459993
	5150	4	0.502732	0.273974	2.54651	0.508457	0.348835	2.5499	0.53465	0.719341	2.5446	0.457154	0.924982	2.50631	0.383791	0.609745	2.6611	0.3831	0.354381	2.71998	0.350461	0.151171	2.65345	0.334144	0.0923516	2.63272	0.644227	0.614474	2.49603	0.66147	0.440116	2.35142	0.548951	0.607014	2.36385	0.540921	0.617328	2.41872	0.441659	0.203041	2.57994	0.415183	-0.182241	2.62608	0.404696	-0.4468	2.68495	0.410228	-0.459566
	5151	4	0.509352	0.272272	2.54634	0.515059	0.347446	2.54868	0.538514	0.720451	2.54177	0.468956	0.92227	2.50063	0.389117	0.610195	2.65743	0.387587	0.355362	2.71695	0.35708	0.155974	2.64845	0.339622	0.0943871	2.62951	0.651847	0.610623	2.49084	0.670085	0.434579	2.35108	0.556992	0.60336	2.36309	0.561001	0.601911	2.4295	0.446807	0.202408	2.58023	0.418418	-0.17877	2.61794	0.407507	-0.442797	2.67763	0.411988	-0.45752
[truncated: 21,821 more rows]
[truncated: 74 more columns]
